# Supplementary material for: Dissecting the links between reward and loss, decision-making, and self-reported affect using a computational approach
Source: PLoS Comput Biol. 2021 Jan 8;17(1):e1008555. doi: 10.1371/journal.pcbi.1008555 (PMC7819615; doi:10.1371/journal.pcbi.1008555)
Supplement: S1 Data — (CSV) [file pcbi.1008555.s002.csv]

participantID	trial_no	response	RT	condition	stimulus	potential_outcome	previous_potentialoutcome	trial_outcome	arousal	valence	rpe_sc	rpe2_sc	aer_sc	pre_outcome_sc
8	1	0	2	R	0.02	-0.927785635	NA	8.14442873	NA	NA	0	0	0	0
8	2	1	0.744762171	R	-0.16	0.586520385	-0.927785635	0	NA	NA	2.268855727	3.413008255	0.182142788	1.213840649
8	3	0	2	R	-0.01	1.203093795	0.586520385	-10	NA	NA	-0.035631324	0.000841758	0.17886673	0
8	4	0	2	R	0.01	0.789473625	1.203093795	11.57894725	NA	NA	-2.48567344	4.096488319	-0.047991368	-1.490393849
8	5	0	2	R	0.16	1.450883795	0.789473625	12.90176759	NA	NA	0.055346766	0.002030991	0.211824506	1.725719176
8	6	0	2	R	-0.02	2.50061622	1.450883795	-10	NA	NA	1.309542425	1.137005912	0.496550958	1.922871506
8	7	0	2	R	0.16	1.34671155	2.50061622	12.6934231	NA	NA	-1.379021293	1.260856092	0.263978926	-1.490393849
8	8	0	2	R	0.02	2.80806748	1.34671155	15.61613496	NA	NA	0.376932484	0.094199958	0.543107881	1.891819971
8	9	0	2	R	-0.02	2.694660455	2.80806748	-10	NA	NA	1.847208677	2.262327618	0.882580175	2.327419149
8	10	1	0.942275555	R	-0.16	3.412709455	2.694660455	0	NA	NA	-0.964332608	0.616562748	0.64306494	-1.490393849
8	11	0	2	R	-0.01	3.52510855	3.412709455	-10	242	560	-1.499246693	1.490286531	0.631498638	0
8	12	1	1.151604426	R	0.01	4.406487355	3.52510855	0	NA	NA	-3.052811548	6.179076455	0.396499409	-1.490393849
8	13	1	0.860972344	R	-0.16	3.913596385	4.406487355	0	NA	NA	-2.640102001	4.621308804	0.389367888	0
8	14	0	2	R	0.01	3.025878985	3.913596385	16.05175797	NA	NA	-2.587181683	4.437899192	0.382364635	0
8	15	1	1.372404736	R	0.02	2.85658845	3.025878985	0	NA	NA	0.061177408	0.002481451	0.734470404	2.392344135
8	16	1	0.860976806	R	-0.01	4.246836235	2.85658845	0	NA	NA	-0.608922954	0.245837578	0.721260066	0
8	17	0	2	R	0.16	4.332996755	4.246836235	18.66599351	NA	NA	-1.1443405	0.868228654	0.708287331	0
8	18	1	0.872604874	R	-0.02	2.724304835	4.332996755	0	NA	NA	0.938329054	0.583759424	1.112996001	2.781968192
8	19	1	1.128282694	R	0.16	3.99493122	2.724304835	0	NA	NA	-0.060686071	0.002441752	1.092977421	0
8	20	1	0.802867257	R	-0.16	2.888245125	3.99493122	0	NA	NA	-1.0244898	0.69588721	1.0733189	0
8	21	1	1.128309914	R	-0.01	4.57856007	2.888245125	0	202	640	-1.473582164	1.439700945	1.054013961	0
8	22	1	1.209589028	R	-0.02	4.39763227	4.57856007	0	NA	NA	-1.703663698	1.924382134	1.035056245	0
8	23	0	2	R	0.02	3.02104871	4.39763227	16.04209742	NA	NA	-1.826617573	2.21217174	1.016439506	0
8	24	0	2	R	0.01	1.53961005	3.02104871	13.0792201	NA	NA	0.521229874	0.180128394	1.356924622	2.390904332
8	25	1	0.930730487	R	-0.02	1.83253059	1.53961005	0	NA	NA	1.666621599	1.84160968	1.625023628	1.949318919
8	26	1	0.953911208	R	-0.01	1.045272245	1.83253059	0	NA	NA	0.469464926	0.146126802	1.595795612	0
8	27	1	1.128255919	R	-0.16	2.564854215	1.045272245	0	NA	NA	-0.179048603	0.021255213	1.567093297	0
8	28	1	1.05855891	R	0.02	0.21035611	2.564854215	0	NA	NA	-0.91739993	0.558008716	1.538907228	0
8	29	0	2	R	0.16	1.08386577	0.21035611	12.16773154	NA	NA	-0.944507982	0.591472888	1.511228119	0
8	30	0	2	R	0.01	-0.350867675	1.08386577	9.29826465	NA	NA	0.539946239	0.193296779	1.756167172	1.813471225
8	31	1	1.232940659	R	-0.02	-0.019416834	-0.350867675	0	252	720	1.320240252	1.155658496	1.932527666	1.385807644
8	32	0	2	R	0.16	-1.602118928	-0.019416834	6.795762144	NA	NA	0.437495481	0.126902658	1.897768818	0
8	33	1	1.023691218	R	0.02	-0.754365509	-1.602118928	0	NA	NA	0.939486395	0.585200338	2.015616228	1.01283621
8	34	1	1.093464087	R	-0.01	-0.995276996	-0.754365509	0	NA	NA	0.273237963	0.049500052	1.979362932	0
8	35	0	2	R	0.01	-1.404690283	-0.995276996	7.190619434	NA	NA	-0.107102619	0.00760543	1.943761695	0
8	36	1	0.942385775	R	-0.16	-1.736861516	-1.404690283	0	NA	NA	0.722486792	0.346085497	2.069612494	1.071685498
8	37	0	2	R	0.16	-2.516043692	-1.736861516	4.967912616	NA	NA	0.151968419	0.015311942	2.032388008	0
8	38	1	0.756479932	R	0.01	-1.82337828	-2.516043692	0	NA	NA	0.600416782	0.239017238	2.106935927	0.740414641
8	39	0	2	R	0.02	-3.667741861	-1.82337828	2.664516278	NA	NA	0.156978994	0.016338292	2.069040136	0
8	40	0	2	R	-0.01	-3.142029606	-3.667741861	-10	NA	NA	0.412232503	0.112669934	2.091415444	0.397117867
8	41	1	1.326111121	R	-0.02	-2.818968181	-3.142029606	0	292	480	-1.280974422	1.087938869	1.830157844	-1.490393849
8	42	1	0.733187205	R	-0.16	-3.088459792	-2.818968181	0	NA	NA	-0.895715996	0.531941945	1.79724024	0
8	43	1	0.733057796	R	-0.16	-3.251687901	-3.088459792	0	NA	NA	-0.691178085	0.316740426	1.7649147	0
8	44	0	2	R	0.02	-3.3970649	-3.251687901	3.2058702	NA	NA	-0.550514339	0.200937432	1.733170574	0
8	45	1	0.570345616	R	-0.02	-4.365502349	-3.3970649	0	NA	NA	0.039148978	0.001016165	1.773693794	0.477800923
8	46	1	0.75639247	R	0.01	-3.731873103	-4.365502349	0	NA	NA	0.001546059	1.58E-06	1.741791764	0
8	47	1	1.104953375	R	-0.01	-3.990985019	-3.731873103	0	NA	NA	-0.058370062	0.002258936	1.710463533	0
8	48	0	2	R	0.16	-4.565740866	-3.990985019	0.868518268	NA	NA	-0.077445796	0.003976667	1.679698776	0
8	49	0	2	R	0.16	-4.478171663	-4.565740866	1.043656674	NA	NA	0.061222814	0.002485136	1.668910987	0.129443428
8	50	0	2	R	-0.01	-4.173725021	-4.478171663	-10	NA	NA	0.163437601	0.017710366	1.662234042	0.155545949
8	51	1	0.87259818	R	0.02	-1.255930126	-4.173725021	0	262	430	-1.35965141	1.225684607	1.40869579	-1.490393849
8	52	0	2	R	-0.02	-2.668005885	-1.255930126	-10	NA	NA	-1.0712551	0.76086811	1.383358691	0
8	53	1	1.08174097	R	-0.16	-3.384699901	-2.668005885	0	NA	NA	-2.218787031	3.264035058	1.134836349	-1.490393849
8	54	1	1.035301436	R	0.01	-1.946751708	-3.384699901	0	NA	NA	-1.459751581	1.412802602	1.114424944	0
8	55	0	2	R	0.16	-2.872818331	-1.946751708	4.254363338	NA	NA	-1.084173723	0.779329887	1.094380663	0
8	56	1	1.89553124	R	0.01	-1.401395616	-2.872818331	0	NA	NA	-0.21927331	0.031878298	1.169841893	0.634067695
8	57	1	0.965592379	R	-0.01	-1.920747588	-1.401395616	0	NA	NA	-0.376414868	0.093941419	1.148800871	0
8	58	1	0.686528122	R	-0.02	-0.949088314	-1.920747588	0	NA	NA	-0.425465896	0.120019852	1.128138298	0
8	59	0	2	R	0.02	-1.535361026	-0.949088314	6.929277948	NA	NA	-0.536678941	0.19096452	1.107847366	0
8	60	1	0.709852086	R	-0.16	-1.002186098	-1.535361026	0	NA	NA	0.434692936	0.125282019	1.242888429	1.032735323
8	61	0	2	R	0.02	0.385033735	-1.002186098	10.77006747	302	590	-0.103524953	0.007105811	1.220533577	0
8	62	1	0.605250346	R	-0.02	0.77247915	0.385033735	0	NA	NA	1.07325795	0.763715852	1.43944363	1.605164231
8	63	1	1.558408751	R	-0.01	0.69902238	0.77247915	0	NA	NA	0.209923946	0.029217802	1.413553494	0
8	64	0	2	R	0.01	1.533451825	0.69902238	13.06690365	NA	NA	-0.303891692	0.061229573	1.388129024	0
8	65	1	0.582014737	R	-0.16	2.989139815	1.533451825	0	NA	NA	1.168231662	0.904860275	1.655391335	1.947483283
8	66	0	2	R	0.16	2.50196972	2.989139815	15.00393944	NA	NA	-0.154501697	0.01582669	1.625617119	0
8	67	1	0.709827989	R	-0.16	1.425635345	2.50196972	0	NA	NA	1.248031546	1.032701251	1.931927973	2.236177906
8	68	0	2	R	-0.01	3.727055135	1.425635345	-10	NA	NA	0.091199834	0.00551457	1.897179911	0
8	69	1	0.733084571	R	-0.02	4.263272115	3.727055135	0	NA	NA	-2.096046324	2.912898355	1.639415873	-1.490393849
8	70	1	0.88430791	R	0.02	3.686903955	4.263272115	0	NA	NA	-2.044591982	2.771640405	1.609928994	0
8	71	0	2	R	0.16	2.15677909	3.686903955	14.31355818	242	710	-1.966839055	2.564845588	1.580972474	0
8	72	0	2	R	0.01	2.108987555	2.15677909	14.21797511	NA	NA	0.087410234	0.005065801	1.872646564	2.133283907
8	73	1	0.895849407	R	0.01	3.39578403	2.108987555	0	NA	NA	1.509796308	1.511333453	2.156936914	2.119038265
8	74	1	0.977211075	R	-0.16	2.07844148	3.39578403	0	NA	NA	0.223227759	0.033038474	2.118141793	0
8	75	0	2	R	0.02	2.8097113	2.07844148	15.6194226	NA	NA	-0.610977812	0.247499574	2.080044451	0
8	76	1	0.768065608	R	-0.02	3.510761245	2.8097113	0	NA	NA	1.222077753	0.990196195	2.391946604	2.327909137
8	77	1	1.349251235	R	-0.01	2.86293356	3.510761245	0	NA	NA	0.036636652	0.000889929	2.34892455	0
8	78	0	2	R	0.16	2.7773415	2.86293356	15.554683	NA	NA	-0.618613413	0.253724404	2.3066763	0
8	79	1	0.89577667	R	0.01	3.18008249	2.7773415	0	NA	NA	1.008627815	0.674505442	2.613054364	2.318260387
8	80	1	0.837709961	R	-0.02	3.73661769	3.18008249	0	NA	NA	-0.061716424	0.00252537	2.566055419	0
8	81	0	2	R	0.02	2.734457215	3.73661769	15.46891443	272	740	-0.762656614	0.385639631	2.519901808	0
8	82	1	0.570291621	R	-0.16	1.64261119	2.734457215	0	NA	NA	1.115054098	0.824357235	2.820526616	2.305477492
8	83	0	2	R	-0.01	1.70394218	1.64261119	-10	NA	NA	-0.017291857	0.000198247	2.769796033	0
8	84	0	2	R	0.16	3.150853935	1.70394218	16.30170787	NA	NA	-1.968101742	2.568139843	2.496336936	-1.490393849
8	85	1	0.907486846	R	-0.02	1.869154255	3.150853935	0	NA	NA	0.251752174	0.042021353	2.81601026	2.429596514
8	86	0	2	R	-0.01	0.625522185	1.869154255	-10	NA	NA	-0.397110738	0.104555489	2.765360908	0
8	87	0	2	R	0.01	0.824488265	0.625522185	11.64897653	NA	NA	-2.095866413	2.912398331	2.491981583	-1.490393849
8	88	0	2	R	0.02	0.984659	0.824488265	11.969318	NA	NA	-0.05299223	0.001861864	2.707679113	1.736156297
8	89	1	0.698211969	R	-0.16	0.3907713	0.984659	0	NA	NA	1.211384702	0.972943782	2.926661207	1.783899793
8	90	0	2	R	0.16	0.106584965	0.3907713	10.21316993	NA	NA	0.200161328	0.026563416	2.874021664	0
8	91	1	0.651747445	R	0.02	-0.927785635	0.106584965	0	292	830	1.082067281	0.776304508	3.050737222	1.522164565
8	92	1	0.698424379	R	-0.16	0.586520385	-0.927785635	0	NA	NA	0.37411881	0.092798865	2.995866022	0
8	93	1	1.081769083	R	-0.01	1.203093795	0.586520385	0	NA	NA	-0.330986895	0.072634872	2.941981747	0
8	94	1	1.407283138	R	0.01	0.789473625	1.203093795	0	NA	NA	-0.683278724	0.309541849	2.889066645	0
8	95	0	2	R	0.16	1.450883795	0.789473625	12.90176759	NA	NA	-0.858292876	0.488421297	2.837103286	0
8	96	0	2	R	-0.02	2.50061622	1.450883795	-10	NA	NA	0.650551473	0.280599509	3.074610923	1.922871506
8	97	0	2	R	0.16	1.34671155	2.50061622	12.6934231	NA	NA	-1.642695303	1.789112326	2.795669362	-1.490393849
8	98	0	2	R	0.02	2.80806748	1.34671155	15.61613496	NA	NA	0.159927365	0.016957786	3.029262803	1.891819971
8	99	1	0.640172926	R	-0.02	2.694660455	2.80806748	0	NA	NA	1.68643746	1.885662908	3.324018592	2.327419149
8	100	1	0.709823973	R	-0.16	3.412709455	2.694660455	0	NA	NA	0.3985249	0.105301486	3.264232095	0
8	101	1	1.093438205	R	-0.01	3.52510855	3.412709455	0	332	820	-0.672436518	0.299796224	3.205520931	0
8	102	1	0.849330889	R	0.01	4.406487355	3.52510855	0	NA	NA	-1.115287125	0.824701823	3.147865758	0
8	103	1	0.849334012	R	-0.16	3.913596385	4.406487355	0	NA	NA	-1.469954537	1.432621232	3.091247584	0
8	104	0	2	R	0.01	3.025878985	3.913596385	16.05175797	NA	NA	-1.874951848	2.330793588	3.035647756	0
8	105	1	0.791262394	R	0.02	2.85658845	3.025878985	0	NA	NA	0.491454002	0.16013613	3.340031018	2.392344135
8	106	0	2	R	-0.01	4.246836235	2.85658845	-10	NA	NA	-0.345976592	0.079362805	3.27995652	0
8	107	0	2	R	0.16	4.332996755	4.246836235	18.66599351	NA	NA	-2.413433097	3.861838483	2.99732157	-1.490393849
8	108	1	1.558416337	R	-0.02	2.724304835	4.332996755	0	NA	NA	0.169602226	0.01907158	3.36085919	2.781968192
8	109	0	2	R	0.16	3.99493122	2.724304835	17.98986244	NA	NA	-0.52920908	0.185685569	3.300410071	0
8	110	1	0.663342045	R	-0.16	2.888245125	3.99493122	0	NA	NA	1.257545483	1.048506146	3.643375217	2.681198033
8	111	1	0.965620492	R	-0.01	4.57856007	2.888245125	0	342	730	-0.087276767	0.005050343	3.577844707	0
8	112	1	0.884161097	R	-0.02	4.39763227	4.57856007	0	NA	NA	-0.859682677	0.490004342	3.513492841	0
8	113	1	1.535188761	R	0.02	3.02104871	4.39763227	0	NA	NA	-1.313415777	1.143741909	3.45029842	0
8	114	1	1.081849406	R	0.01	1.53961005	3.02104871	0	NA	NA	-1.457974129	1.409364126	3.388240628	0
8	115	1	1.709562477	R	-0.02	1.83253059	1.53961005	0	NA	NA	-1.403407494	1.305843586	3.327299022	0
8	116	1	1.163204827	R	-0.01	1.045272245	1.83253059	0	NA	NA	-1.398318697	1.296390699	3.267453522	0
8	117	1	0.802835128	R	-0.16	2.564854215	1.045272245	0	NA	NA	-1.31932	1.15404799	3.208684417	0
8	118	0	2	R	0.02	0.21035611	2.564854215	10.42071222	NA	NA	-1.613657993	1.72642042	3.150972345	0
8	119	0	2	R	0.16	1.08386577	0.21035611	12.16773154	NA	NA	0.117943741	0.009223025	3.327348106	1.55309654
8	120	1	0.884211522	R	0.01	-0.350867675	1.08386577	0	NA	NA	1.182966346	0.927829884	3.539622044	1.813471225
8	121	1	1.965189872	R	-0.02	-0.019416834	-0.350867675	0	372	690	0.384857546	0.098202737	3.475957659	0
8	122	0	2	R	0.16	-1.602118928	-0.019416834	6.795762144	NA	NA	-0.12909942	0.011050251	3.413438355	0
8	123	0	2	R	0.02	-0.754365509	-1.602118928	8.491268982	NA	NA	0.592972669	0.23312719	3.504024614	1.01283621
8	124	1	1.19797524	R	-0.01	-0.995276996	-0.754365509	0	NA	NA	1.273957464	1.07605243	3.630900048	1.265533506
8	125	1	1.267767298	R	0.01	-1.404690283	-0.995276996	0	NA	NA	0.497111964	0.163844553	3.565593918	0
8	126	1	0.965603535	R	-0.16	-1.736861516	-1.404690283	0	NA	NA	0.063018654	0.002633066	3.501462397	0
8	127	0	2	R	0.16	-2.516043692	-1.736861516	4.967912616	NA	NA	-0.24571747	0.040030927	3.43848436	0
8	128	0	2	R	0.01	-1.82337828	-2.516043692	6.35324344	NA	NA	0.356798992	0.084405513	3.487741934	0.740414641
8	129	0	2	R	0.02	-3.667741861	-1.82337828	2.664516278	NA	NA	0.914884993	0.554953488	3.567095222	0.946883495
8	130	1	0.686540616	R	-0.01	-3.142029606	-3.667741861	0	NA	NA	0.868942722	0.500617327	3.562526197	0.397117867
8	131	1	1.035362571	R	-0.02	-2.818968181	-3.142029606	0	372	640	0.424710686	0.119594155	3.498449854	0
8	132	1	0.860978145	R	-0.16	-3.088459792	-2.818968181	0	NA	NA	0.131600394	0.01148254	3.435525999	0
8	133	1	0.802840929	R	-0.16	-3.251687901	-3.088459792	0	NA	NA	-0.065567503	0.002850368	3.373733908	0
8	134	0	2	R	0.02	-3.3970649	-3.251687901	3.2058702	NA	NA	-0.169915744	0.019142155	3.313053221	0
8	135	1	0.593603983	R	-0.02	-4.365502349	-3.3970649	0	NA	NA	0.270055825	0.048353808	3.32516034	0.477800923
8	136	1	0.628473906	R	0.01	-3.731873103	-4.365502349	0	NA	NA	0.141278072	0.01323345	3.265353308	0
8	137	1	0.895850746	R	-0.01	-3.990985019	-3.731873103	0	NA	NA	0.025654881	0.000436379	3.206621978	0
8	138	0	2	R	0.16	-4.565740866	-3.990985019	0.868518268	NA	NA	-0.027434144	0.000499007	3.148947002	0
8	139	0	2	R	0.16	-4.478171663	-4.565740866	1.043656674	NA	NA	0.090590419	0.005441118	3.111733006	0.129443428
8	140	1	0.663404965	R	-0.01	-4.173725021	-4.478171663	0	NA	NA	0.180277377	0.021547954	3.079105161	0.155545949
8	141	0	2	R	0.02	-1.255930126	-4.173725021	7.488139748	392	680	0.077439046	0.003975974	3.02372373	0
8	142	1	0.628529686	R	-0.02	-2.668005885	-1.255930126	0	NA	NA	0.864217505	0.495187524	3.136803877	1.116027742
8	143	1	0.767950478	R	-0.16	-3.384699901	-2.668005885	0	NA	NA	0.383170471	0.097343654	3.080384665	0
8	144	1	0.860983053	R	0.01	-1.946751708	-3.384699901	0	NA	NA	0.116663987	0.009023961	3.024980219	0
8	145	0	2	R	0.16	-2.872818331	-1.946751708	4.254363338	NA	NA	-0.124192031	0.010226124	2.970572289	0
8	146	0	2	R	0.01	-1.401395616	-2.872818331	7.197208768	NA	NA	0.364997863	0.088329185	3.012287944	0.634067695
8	147	1	0.779614691	R	-0.01	-1.920747588	-1.401395616	0	NA	NA	1.00669924	0.671928495	3.11906737	1.072667568
8	148	1	0.895856993	R	-0.02	-0.949088314	-1.920747588	0	NA	NA	0.410849064	0.11191497	3.06296717	0
8	149	0	2	R	0.02	-1.535361026	-0.949088314	6.929277948	NA	NA	-0.027934836	0.000517387	3.007875998	0
8	150	1	0.884245882	R	-0.16	-1.002186098	-1.535361026	0	NA	NA	0.743552282	0.366561289	3.108742749	1.032735323
8	151	1	0.849309469	R	0.02	0.385033735	-1.002186098	0	332	730	0.084169979	0.004697189	3.052828248	0
8	152	1	0.988879751	R	-0.02	0.77247915	0.385033735	0	NA	NA	-0.351260221	0.081805314	2.997919439	0
8	153	1	1.430528564	R	-0.01	0.69902238	0.77247915	0	NA	NA	-0.654185618	0.283743264	2.94399823	0
8	154	1	1.151546415	R	0.01	1.533451825	0.69902238	0	NA	NA	-0.831860953	0.45880174	2.891046861	0
8	155	1	0.849350969	R	-0.16	2.989139815	1.533451825	0	NA	NA	-1.020617876	0.690637123	2.839047884	0
8	156	0	2	R	0.16	2.50196972	2.989139815	15.00393944	NA	NA	-1.484684736	1.461477267	2.787984173	0
8	157	1	0.837726025	R	-0.16	1.425635345	2.50196972	0	NA	NA	0.436134941	0.126114592	3.07338845	2.236177906
8	158	1	0.721426605	R	-0.01	3.727055135	1.425635345	0	NA	NA	-0.404062133	0.108248	3.01810984	0
8	159	1	0.791200367	R	-0.02	4.263272115	3.727055135	0	NA	NA	-0.970845877	0.624919618	2.963825482	0
8	160	1	0.791281136	R	0.02	3.686903955	4.263272115	0	NA	NA	-1.367976545	1.240740274	2.910517495	0
8	161	0	2	R	0.16	2.15677909	3.686903955	14.31355818	282	700	-1.554914628	1.60301164	2.858168316	0
8	162	0	2	R	0.01	2.108987555	2.15677909	14.21797511	NA	NA	0.338173822	0.075823451	3.126870494	2.133283907
8	163	1	1.116783142	R	0.01	3.39578403	2.108987555	0	NA	NA	1.662753099	1.83307025	3.388602109	2.119038265
8	164	1	0.605156636	R	-0.16	2.07844148	3.39578403	0	NA	NA	0.316513732	0.066421502	3.327653999	0
8	165	0	2	R	0.02	2.8097113	2.07844148	15.6194226	NA	NA	-0.554551706	0.203895513	3.267802116	0
8	166	0	2	R	-0.02	3.510761245	2.8097113	-10	NA	NA	1.255829907	1.0456473	3.558341012	2.327909137
8	167	1	0.733010495	R	-0.01	2.86293356	3.510761245	0	NA	NA	-1.370744915	1.24576712	3.27069898	-1.490393849
8	168	0	2	R	0.16	2.7773415	2.86293356	15.554683	NA	NA	-1.469692406	1.43211033	3.211871502	0
8	169	1	0.872579884	R	0.01	3.18008249	2.7773415	0	NA	NA	0.48907452	0.158589216	3.501968535	2.318260387
8	170	1	0.930757708	R	-0.02	3.73661769	3.18008249	0	NA	NA	-0.378613472	0.09504203	3.438981393	0
8	171	1	0.895761052	R	0.02	2.734457215	3.73661769	0	312	640	-0.956491714	0.606577088	3.377127151	0
8	172	1	0.80307565	R	-0.16	1.64261119	2.734457215	0	NA	NA	-1.212626023	0.974938779	3.316385434	0
8	173	1	0.977352533	R	-0.01	1.70394218	1.64261119	0	NA	NA	-1.432342293	1.36024522	3.256736229	0
8	174	0	2	R	0.16	3.150853935	1.70394218	16.30170787	NA	NA	-1.403538355	1.306087123	3.198159887	0
8	175	1	0.791213308	R	-0.02	1.869154255	3.150853935	0	NA	NA	0.589128303	0.230114164	3.505210076	2.429596514
8	176	1	1.547703503	R	-0.01	0.625522185	1.869154255	0	NA	NA	-0.191255448	0.024252204	3.442164632	0
8	177	1	1.163123612	R	0.01	0.824488265	0.625522185	0	NA	NA	-0.542668601	0.195250864	3.380253135	0
8	178	1	1.256201257	R	0.02	0.984659	0.824488265	0	NA	NA	-0.776166694	0.399423472	3.319455193	0
8	179	1	0.768075425	R	-0.16	0.3907713	0.984659	0	NA	NA	-0.933997819	0.578382709	3.259750775	0
8	180	0	2	R	0.16	0.106584965	0.3907713	10.21316993	NA	NA	-1.104289284	0.808517255	3.201120213	0
8	181	NA	NA	R	NA	NA	0.106584965	NA	402	700	0.286238413	0.054322457	3.371952508	1.522164565
9	1	0	2	R	0.02	-0.927785635	NA	8.14442873	NA	NA	0	0	0	0
9	2	1	0.733105277	R	-0.16	0.586520385	-0.927785635	0	NA	NA	2.19945634	3.592741731	0.172967211	1.166925885
9	3	1	0.942355663	R	-0.01	1.203093795	0.586520385	0	NA	NA	0.114922663	0.009808592	0.169856186	0
9	4	0	2	R	0.01	0.789473625	1.203093795	11.57894725	NA	NA	-0.54136889	0.21766164	0.166801117	0
9	5	0	2	R	0.16	1.450883795	0.789473625	12.90176759	NA	NA	1.070928969	0.851758823	0.409708755	1.659020382
9	6	1	1.000412768	R	-0.02	2.50061622	1.450883795	0	NA	NA	1.972489169	2.889512397	0.676340787	1.848552804
9	7	0	2	R	0.16	1.34671155	2.50061622	12.6934231	NA	NA	0.5460466	0.221439311	0.66417598	0
9	8	0	2	R	0.02	2.80806748	1.34671155	15.61613496	NA	NA	1.590920955	1.879717186	0.921806397	1.818701406
9	9	1	1.372550945	R	-0.02	2.694660455	2.80806748	0	NA	NA	2.536339292	4.77760243	1.23687408	2.23746474
9	10	1	0.756336776	R	-0.16	3.412709455	2.694660455	0	NA	NA	0.926465212	0.637460884	1.214627402	0
9	11	1	0.011873451	R	-0.01	3.52510855	3.412709455	0	592	610	-0.189936064	0.026792311	1.192780858	0
9	12	0	2	R	0.01	4.406487355	3.52510855	18.81297471	NA	NA	-0.79814305	0.473104174	1.171327252	0
9	13	1	0.814563005	R	-0.16	3.913596385	4.406487355	0	NA	NA	1.351940508	1.357408204	1.549799846	2.695504852
9	14	1	1.163094398	R	0.01	3.025878985	3.913596385	0	NA	NA	0.017970182	0.000239828	1.521924821	0
9	15	1	1.244485191	R	0.02	2.85658845	3.025878985	0	NA	NA	-0.622109096	0.287427561	1.494551161	0
9	16	0	2	R	-0.01	4.246836235	2.85658845	-10	NA	NA	-0.996785595	0.737902215	1.467669851	0
9	17	0	2	R	0.16	4.332996755	4.246836235	18.66599351	NA	NA	-2.745194022	5.596820731	1.228897148	-1.432790345
9	18	1	1.105042201	R	-0.02	2.724304835	4.332996755	0	NA	NA	0.055940599	0.002324072	1.603212767	2.674445528
9	19	0	2	R	0.16	3.99493122	2.724304835	17.98986244	NA	NA	-0.570615681	0.241814708	1.574377046	0
9	20	1	0.756317142	R	-0.16	2.888245125	3.99493122	0	NA	NA	1.326870572	1.307532317	1.928119465	2.577570121
9	21	1	1.418948346	R	-0.01	4.57856007	2.888245125	0	632	600	0.11622641	0.010032403	1.893439903	0
9	22	1	0.674974542	R	-0.02	4.39763227	4.57856007	0	NA	NA	-0.716072198	0.380810516	1.859384096	0
9	23	1	1.035328515	R	0.02	3.02104871	4.39763227	0	NA	NA	-1.205325397	1.078956467	1.825940823	0
9	24	0	2	R	0.01	1.53961005	3.02104871	13.0792201	NA	NA	-1.367242452	1.388309759	1.793099068	0
9	25	1	1.407275702	R	-0.02	1.83253059	1.53961005	0	NA	NA	0.481362673	0.172083856	2.038617797	1.873978028
9	26	1	0.802868941	R	-0.01	1.045272245	1.83253059	0	NA	NA	-0.227712581	0.038509631	2.001950789	0
9	27	1	0.71001345	R	-0.16	2.564854215	1.045272245	0	NA	NA	-0.586677199	0.25561935	1.965943282	0
9	28	1	1.15154893	R	0.02	0.21035611	2.564854215	0	NA	NA	-1.017010985	0.768150991	1.930583413	0
9	29	1	1.546894955	R	0.16	1.08386577	0.21035611	0	NA	NA	-0.990112839	0.728055843	1.895859535	0
9	30	1	1.883824654	R	0.01	-0.350867675	1.08386577	0	NA	NA	-1.108205398	0.912086085	1.861760207	0
9	31	1	1.116676023	R	-0.02	-0.019416834	-0.350867675	0	622	550	-0.993893394	0.733626339	1.828274196	0
9	32	0	2	R	0.16	-1.602118928	-0.019416834	6.795762144	NA	NA	-0.954534097	0.676671991	1.795390474	0
9	33	1	1.477032226	R	0.02	-0.754365509	-1.602118928	0	NA	NA	0.11746018	0.010246526	1.907423124	0.973690239
9	34	0	2	R	-0.01	-0.995276996	-0.754365509	-10	NA	NA	-0.212195953	0.033440249	1.87311581	0
9	35	1	1.081447019	R	0.01	-1.404690283	-0.995276996	0	NA	NA	-1.775849592	2.342112044	1.627050672	-1.432790345
9	36	1	1.139816044	R	-0.16	-1.736861516	-1.404690283	0	NA	NA	-1.314740725	1.283735463	1.597786196	0
9	37	0	2	R	0.16	-2.516043692	-1.736861516	4.967912616	NA	NA	-1.030297801	0.788353233	1.569048078	0
9	38	0	2	R	0.01	-1.82337828	-2.516043692	6.35324344	NA	NA	-0.101943044	0.007718102	1.646332837	0.711797723
9	39	0	2	R	0.02	-3.667741861	-1.82337828	2.664516278	NA	NA	0.618456547	0.28406236	1.751648483	0.910286586
9	40	1	1.34913515	R	-0.01	-3.142029606	-3.667741861	0	NA	NA	0.678176912	0.341571249	1.776730599	0.38176932
9	41	1	0.942380206	R	-0.02	-2.818968181	-3.142029606	0	572	480	0.313625132	0.073049462	1.744773949	0
9	42	1	1.430513894	R	-0.16	-3.088459792	-2.818968181	0	NA	NA	0.067949699	0.003429023	1.71339208	0
9	43	1	0.01187122	R	-0.16	-3.251687901	-3.088459792	0	NA	NA	-0.073983785	0.004065073	1.68257465	0
9	44	0	2	R	0.02	-3.3970649	-3.251687901	3.2058702	NA	NA	-0.147732271	0.016208621	1.652311509	0
9	45	1	1.0470141	R	-0.02	-4.365502349	-3.3970649	0	NA	NA	0.270572735	0.054370506	1.690677318	0.459333987
9	46	1	0.849334171	R	0.01	-3.731873103	-4.365502349	0	NA	NA	0.138290295	0.014202955	1.66026844	0
9	47	0	2	R	-0.01	-3.990985019	-3.731873103	-10	NA	NA	0.020602296	0.000315229	1.630406504	0
9	48	0	2	R	0.16	-4.565740866	-3.990985019	0.868518268	NA	NA	-1.418992779	1.495394154	1.388706786	-1.432790345
9	49	0	2	R	0.16	-4.478171663	-4.565740866	1.043656674	NA	NA	-0.761564016	0.430732992	1.382174361	0.124440459
9	50	1	0.953930582	R	-0.01	-4.173725021	-4.478171663	0	NA	NA	-0.340626015	0.086168977	1.37947893	0.149534121
9	51	1	1.570018465	R	0.02	-1.255930126	-4.173725021	0	572	640	-0.245105848	0.044617235	1.354667331	0
9	52	0	2	R	-0.02	-2.668005885	-1.255930126	-10	NA	NA	-0.390061252	0.112995443	1.330302001	0
9	53	1	0.826099994	R	-0.16	-3.384699901	-2.668005885	0	NA	NA	-1.755669645	2.289185088	1.094000026	-1.432790345
9	54	1	1.081949927	R	0.01	-1.946751708	-3.384699901	0	NA	NA	-1.162529688	1.003698818	1.074323111	0
9	55	0	2	R	0.16	-2.872818331	-1.946751708	4.254363338	NA	NA	-0.897587585	0.598341301	1.05500011	0
9	56	1	1.081876298	R	0.01	-1.401395616	-2.872818331	0	NA	NA	-0.091442836	0.006210044	1.126376649	0.609561071
9	57	1	1.349243139	R	-0.01	-1.920747588	-1.401395616	0	NA	NA	-0.287517473	0.061393698	1.106117402	0
9	58	1	1.081834352	R	-0.02	-0.949088314	-1.920747588	0	NA	NA	-0.365896964	0.099428965	1.086222542	0
9	59	1	1.035408391	R	0.02	-1.535361026	-0.949088314	0	NA	NA	-0.490232189	0.178483863	1.066685515	0
9	60	1	0.919115685	R	-0.16	-1.002186098	-1.535361026	0	NA	NA	-0.520146276	0.200930698	1.047499886	0
9	61	1	0.15187736	R	0.02	0.385033735	-1.002186098	0	622	590	-0.609660449	0.276039576	1.028659333	0
9	62	1	1.140070844	R	-0.02	0.77247915	0.385033735	0	NA	NA	-0.757954557	0.42665972	1.01015765	0
9	63	1	1.395668207	R	-0.01	0.69902238	0.77247915	0	NA	NA	-0.884623551	0.581182196	0.991988743	0
9	64	1	0.95397342	R	0.01	1.533451825	0.69902238	0	NA	NA	-0.95502629	0.677370005	0.974146625	0
9	65	1	0.675173564	R	-0.16	2.989139815	1.533451825	0	NA	NA	-1.075947252	0.859760066	0.956625418	0
9	66	0	2	R	0.16	2.50196972	2.989139815	15.00393944	NA	NA	-1.358999805	1.371620907	0.939419353	0
9	67	1	0.59363105	R	-0.16	1.425635345	2.50196972	0	NA	NA	0.594673994	0.262635362	1.24116875	2.149749957
9	68	1	0.76787912	R	-0.01	3.727055135	1.425635345	0	NA	NA	-0.17684263	0.023225723	1.218844828	0
9	69	1	0.756354179	R	-0.02	4.263272115	3.727055135	0	NA	NA	-0.808080433	0.484958404	1.196922428	0
9	70	0	2	R	0.02	3.686903955	4.263272115	17.37380791	NA	NA	-1.24775441	1.156254763	1.175394331	0
9	71	0	2	R	0.16	2.15677909	3.686903955	14.31355818	572	570	0.946182408	0.66488272	1.523229485	2.489302423
9	72	1	1.430533083	R	0.01	2.108987555	2.15677909	0	NA	NA	1.940972586	2.797912385	1.799816386	2.050832796
9	73	0	2	R	0.01	3.39578403	2.108987555	16.79156806	NA	NA	0.636815318	0.301177352	1.767444511	0
9	74	1	0.849365854	R	-0.16	2.07844148	3.39578403	0	NA	NA	2.044873265	3.10547546	2.092265615	2.405879659
9	75	0	2	R	0.02	2.8097113	2.07844148	15.6194226	NA	NA	0.63894403	0.303194236	2.054633686	0
9	76	1	1.384085702	R	-0.02	3.510761245	2.8097113	0	NA	NA	1.937810572	2.788803724	2.34939592	2.23793579
9	77	0	2	R	-0.01	2.86293356	3.510761245	-10	NA	NA	0.503883317	0.188562474	2.307139191	0
9	78	0	2	R	0.16	2.7773415	2.86293356	15.554683	NA	NA	-1.693667056	2.130352095	2.053267617	-1.432790345
9	79	1	1.674631387	R	0.01	3.18008249	2.7773415	0	NA	NA	0.437111357	0.14189905	2.346679515	2.228659962
9	80	1	1.000548424	R	-0.02	3.73661769	3.18008249	0	NA	NA	-0.380097473	0.10729643	2.304471645	0
9	81	1	1.453770829	R	0.02	2.734457215	3.73661769	0	562	560	-0.933039816	0.646540391	2.263022933	0
9	82	1	0.593664518	R	-0.16	1.64261119	2.734457215	0	NA	NA	-1.174760304	1.024929122	2.222319729	0
9	83	1	1.081802223	R	-0.01	1.70394218	1.64261119	0	NA	NA	-1.279495421	1.215829788	2.182348618	0
9	84	0	2	R	0.16	3.150853935	1.70394218	16.30170787	NA	NA	-1.289812965	1.235517166	2.143096438	0
9	85	1	1.209708224	R	-0.02	1.869154255	3.150853935	0	NA	NA	0.750404533	0.418202096	2.450757588	2.335692964
9	86	1	0.953922996	R	-0.01	0.625522185	1.869154255	0	NA	NA	-0.067020122	0.003335844	2.406677747	0
9	87	1	1.267801475	R	0.01	0.824488265	0.625522185	0	NA	NA	-0.449426561	0.150007433	2.363390736	0
9	88	0	2	R	0.02	0.984659	0.824488265	11.969318	NA	NA	-0.70128908	0.365249358	2.320882294	0
9	89	1	0.582002137	R	-0.16	0.3907713	0.984659	0	NA	NA	0.785895998	0.458696538	2.53333667	1.714952327
9	90	0	2	R	0.16	0.106584965	0.3907713	10.21316993	NA	NA	0.047283904	0.001660435	2.487771545	0
9	91	1	1.349153892	R	0.02	-0.927785635	0.106584965	0	562	550	1.039336109	0.802245592	2.659928041	1.463333127
9	92	1	0.733108847	R	-0.16	0.586520385	-0.927785635	0	NA	NA	0.365116545	0.099005275	2.612086017	0
9	93	0	2	R	-0.01	1.203093795	0.586520385	-10	NA	NA	-0.229911865	0.039257088	2.56510449	0
9	94	1	0.082165905	R	0.01	0.789473625	1.203093795	0	NA	NA	-1.986131455	2.929619966	2.306593098	-1.432790345
9	95	0	2	R	0.16	1.450883795	0.789473625	12.90176759	NA	NA	-1.635401904	1.986297545	2.26510623	0
9	96	1	0.953935044	R	-0.02	2.50061622	1.450883795	0	NA	NA	0.24433119	0.044335655	2.498366693	1.848552804
9	97	0	2	R	0.16	1.34671155	2.50061622	12.6934231	NA	NA	-0.434664296	0.140314723	2.453430546	0
9	98	1	1.023556805	R	0.02	2.80806748	1.34671155	0	NA	NA	0.958747135	0.682658443	2.678879055	1.818701406
9	99	1	1.383978159	R	-0.02	2.694660455	2.80806748	0	NA	NA	-0.027688929	0.000569387	2.630696173	0
9	100	1	0.895820374	R	-0.16	3.412709455	2.694660455	0	NA	NA	-0.61876332	0.284344236	2.583379919	0
9	101	1	1.174698768	R	-0.01	3.52510855	3.412709455	0	562	580	-1.125362131	0.940545698	2.536914706	0
9	102	0	2	R	0.01	4.406487355	3.52510855	18.81297471	NA	NA	-1.366104707	1.386000168	2.491285226	0
9	103	1	0.802984516	R	-0.16	3.913596385	4.406487355	0	NA	NA	0.999778647	0.742340272	2.846016779	2.695504852
9	104	0	2	R	0.01	3.025878985	3.913596385	16.05175797	NA	NA	-0.195388356	0.028352585	2.794827724	0
9	105	0	2	R	0.02	2.85658845	3.025878985	15.7131769	NA	NA	1.468903036	1.602439215	3.085458389	2.299880384
9	106	0	2	R	-0.01	4.246836235	2.85658845	-10	NA	NA	2.452648033	4.467512396	3.363671099	2.251368815
9	107	0	2	R	0.16	4.332996755	4.246836235	18.66599351	NA	NA	-0.640407411	0.304584645	3.090796521	-1.432790345
9	108	1	0.977222323	R	-0.02	2.724304835	4.332996755	0	NA	NA	1.338227005	1.330009939	3.431623626	2.674445528
9	109	1	0.617020071	R	0.16	3.99493122	2.724304835	0	NA	NA	0.211654759	0.033269891	3.369901723	0
9	110	1	0.709469488	R	-0.16	2.888245125	3.99493122	0	NA	NA	-0.685675145	0.34916614	3.309289963	0
9	111	1	1.186516886	R	-0.01	4.57856007	2.888245125	0	512	590	-1.11210002	0.91850813	3.249768379	0
9	112	1	1.383989315	R	-0.02	4.39763227	4.57856007	0	NA	NA	-1.465322076	1.594635737	3.191317363	0
9	113	0	2	R	0.02	3.02104871	4.39763227	16.04209742	NA	NA	-1.662356597	2.052313444	3.133917658	0
9	114	0	2	R	0.01	1.53961005	3.02104871	13.0792201	NA	NA	0.573149893	0.243967367	3.418244216	2.29849623
9	115	1	1.442245442	R	-0.02	1.83253059	1.53961005	0	NA	NA	1.664971906	2.058776143	3.634532742	1.873978028
9	116	1	1.174783553	R	-0.01	1.045272245	1.83253059	0	NA	NA	0.494276852	0.181441176	3.569161274	0
9	117	1	0.744855121	R	-0.16	2.564854215	1.045272245	0	NA	NA	-0.146271776	0.015889725	3.50496559	0
9	118	1	1.523533601	R	0.02	0.21035611	2.564854215	0	NA	NA	-0.74917018	0.416827412	3.441924543	0
9	119	0	2	R	0.16	1.08386577	0.21035611	12.16773154	NA	NA	-0.826732673	0.507604555	3.380017365	0
9	120	0	2	R	0.01	-0.350867675	1.08386577	9.29826465	NA	NA	0.673866121	0.337242696	3.57763572	1.743380827
9	121	1	0.791316334	R	-0.02	-0.019416834	-0.350867675	0	542	660	1.379450529	1.413212819	3.710759401	1.332246382
9	122	0	2	R	0.16	-1.602118928	-0.019416834	6.795762144	NA	NA	0.493197245	0.180649428	3.644016904	0
9	123	0	2	R	0.02	-0.754365509	-1.602118928	8.491268982	NA	NA	0.999432791	0.741826762	3.72279977	0.973690239
9	124	1	1.023822316	R	-0.01	-0.995276996	-0.754365509	0	NA	NA	1.50045404	1.672017051	3.836173938	1.216620821
9	125	0	2	R	0.01	-1.404690283	-0.995276996	7.190619434	NA	NA	0.652223422	0.315927979	3.767175708	0
9	126	1	0.779598173	R	-0.16	-1.736861516	-1.404690283	0	NA	NA	1.161098228	1.001228567	3.852129192	1.03026501
9	127	0	2	R	0.16	-2.516043692	-1.736861516	4.967912616	NA	NA	0.478563961	0.170088632	3.782843988	0
9	128	0	2	R	0.01	-1.82337828	-2.516043692	6.35324344	NA	NA	0.816805198	0.495487033	3.820310948	0.711797723
9	129	1	0.907466244	R	0.02	-3.667741861	-1.82337828	0	NA	NA	1.17889012	1.032147971	3.886524967	0.910286586
9	130	0	2	R	-0.01	-3.142029606	-3.667741861	-10	NA	NA	0.651225566	0.314962023	3.816621113	0
9	131	1	1.05845381	R	-0.02	-2.818968181	-3.142029606	0	622	590	-1.086206095	0.876233349	3.53559968	-1.432790345
9	132	1	0.768146415	R	-0.16	-3.088459792	-2.818968181	0	NA	NA	-0.785949149	0.458758584	3.472007642	0
9	133	1	0.640140457	R	-0.16	-3.251687901	-3.088459792	0	NA	NA	-0.596036086	0.263839865	3.409559384	0
9	134	1	1.19804852	R	0.02	-3.3970649	-3.251687901	0	NA	NA	-0.467331153	0.162197731	3.348234332	0
9	135	1	0.965773689	R	-0.02	-4.365502349	-3.3970649	0	NA	NA	-0.368418488	0.100804087	3.288012286	0
9	136	0	2	R	0.01	-3.731873103	-4.365502349	2.536253794	NA	NA	-0.252048	0.047180422	3.228873407	0
9	137	0	2	R	-0.01	-3.990985019	-3.731873103	-10	NA	NA	0.133183003	0.013173249	3.224661873	0.363391995
9	138	0	2	R	0.16	-4.565740866	-3.990985019	0.868518268	NA	NA	-1.350686506	1.354891223	2.954287544	-1.432790345
9	139	0	2	R	0.16	-4.478171663	-4.565740866	1.043656674	NA	NA	-0.721024048	0.386095559	2.919596254	0.124440459
9	140	1	0.791219055	R	-0.01	-4.173725021	-4.478171663	0	NA	NA	-0.316998022	0.074629136	2.889248429	0.149534121
9	141	0	2	R	0.02	-1.255930126	-4.173725021	7.488139748	512	640	-0.231158482	0.039683957	2.8372818	0
9	142	1	0.011904688	R	-0.02	-2.668005885	-1.255930126	0	NA	NA	0.654326752	0.317968912	2.945279135	1.072893433
9	143	1	0.721464761	R	-0.16	-3.384699901	-2.668005885	0	NA	NA	0.264763385	0.052060838	2.892304727	0
9	144	1	1.035330746	R	0.01	-1.946751708	-3.384699901	0	NA	NA	0.068674547	0.003502571	2.840283126	0
9	145	0	2	R	0.16	-2.872818331	-1.946751708	4.254363338	NA	NA	-0.14655681	0.015951712	2.789197198	0
9	146	1	1.105049787	R	0.01	-1.401395616	-2.872818331	0	NA	NA	0.365489734	0.099207767	2.829382104	0.609561071
9	147	1	1.047025256	R	-0.01	-1.920747588	-1.401395616	0	NA	NA	-0.00879185	5.74E-05	2.778492243	0
9	148	1	0.802807361	R	-0.02	-0.949088314	-1.920747588	0	NA	NA	-0.195875294	0.028494079	2.728517698	0
9	149	0	2	R	0.02	-1.535361026	-0.949088314	6.929277948	NA	NA	-0.386519809	0.110952942	2.679442006	0
9	150	1	0.547176084	R	-0.16	-1.002186098	-1.535361026	0	NA	NA	0.501687599	0.186922697	2.778409459	0.992820254
9	151	0	2	R	0.02	0.385033735	-1.002186098	10.77006747	482	590	0.01253351	0.000116665	2.728436403	0
9	152	1	0.71027182	R	-0.02	0.77247915	0.385033735	0	NA	NA	1.111467816	0.917464124	2.908091356	1.543124869
9	153	1	0.965578683	R	-0.01	0.69902238	0.77247915	0	NA	NA	0.255711013	0.048561733	2.855785815	0
9	154	0	2	R	0.01	1.533451825	0.69902238	13.06690365	NA	NA	-0.259432407	0.049985467	2.804421051	0
9	155	1	0.826099994	R	-0.16	2.989139815	1.533451825	0	NA	NA	1.155974851	0.992412165	3.031488361	1.872213339
9	156	0	2	R	0.16	2.50196972	2.989139815	15.00393944	NA	NA	0.001142341	9.69E-07	2.976963374	0
9	157	1	0.640229705	R	-0.16	1.425635345	2.50196972	0	NA	NA	1.42314635	1.504161382	3.242065076	2.149749957
9	158	0	2	R	-0.01	3.727055135	1.425635345	-10	NA	NA	0.327367665	0.079591533	3.183752613	0
9	159	1	1.349157908	R	-0.02	4.263272115	3.727055135	0	NA	NA	-1.88387632	2.635724916	2.914114086	-1.432790345
9	160	0	2	R	0.02	3.686903955	4.263272115	17.37380791	NA	NA	-1.90398707	2.692299046	2.861700217	0
9	161	1	0.01183686	R	0.16	2.15677909	3.686903955	0	592	670	0.545881518	0.22130544	3.179205121	2.489302423
9	162	0	2	R	0.01	2.108987555	2.15677909	14.21797511	NA	NA	-0.284219079	0.059993164	3.12202327	0
9	163	0	2	R	0.01	3.39578403	2.108987555	16.79156806	NA	NA	1.24630636	1.153572596	3.367823986	2.037137746
9	164	1	0.965702291	R	-0.16	2.07844148	3.39578403	0	NA	NA	2.416659227	4.337366665	3.663860329	2.405879659
9	165	0	2	R	0.02	2.8097113	2.07844148	15.6194226	NA	NA	0.864915942	0.555575533	3.597961368	0
9	166	1	1.314255102	R	-0.02	3.510761245	2.8097113	0	NA	NA	2.075647673	3.199650785	3.864964986	2.23793579
9	167	1	0.791359173	R	-0.01	2.86293356	3.510761245	0	NA	NA	0.587961826	0.256740019	3.795448914	0
9	168	0	2	R	0.16	2.7773415	2.86293356	15.554683	NA	NA	-0.259022638	0.04982769	3.727183173	0
9	169	1	0.9190724	R	0.01	3.18008249	2.7773415	0	NA	NA	1.311390916	1.277202175	3.990487673	2.228659962
9	170	0	2	R	-0.02	3.73661769	3.18008249	-10	NA	NA	0.152996122	0.017384258	3.918713924	0
9	171	0	2	R	0.02	2.734457215	3.73661769	15.46891443	592	620	-1.991217156	2.944642382	3.635856229	-1.432790345
9	172	1	0.582100309	R	-0.16	1.64261119	2.734457215	0	NA	NA	0.31965968	0.075887637	3.898981846	2.216371124
9	173	1	0.756318481	R	-0.01	1.70394218	1.64261119	0	NA	NA	-0.36876368	0.100993073	3.82885394	0
9	174	0	2	R	0.16	3.150853935	1.70394218	16.30170787	NA	NA	-0.734281111	0.400423926	3.759987369	0
9	175	1	1.163231838	R	-0.02	1.869154255	3.150853935	0	NA	NA	1.08829188	0.879601751	4.038566778	2.335692964
9	176	0	2	R	-0.01	0.625522185	1.869154255	-10	NA	NA	0.139078496	0.014365319	3.965928269	0
9	177	0	2	R	0.01	0.824488265	0.625522185	11.64897653	NA	NA	-1.707071974	2.164207871	3.682221366	-1.432790345
9	178	1	1.442129421	R	0.02	0.984659	0.824488265	0	NA	NA	0.143021613	0.01519143	3.863387164	1.66905411
9	179	1	1.070247831	R	-0.16	0.3907713	0.984659	0	NA	NA	-0.3548723	0.09352754	3.793899471	0
9	180	0	2	R	0.16	0.106584965	0.3907713	10.21316993	NA	NA	-0.649256589	0.313060331	3.725661599	0
9	181	NA	NA	R	NA	NA	0.106584965	NA	512	640	0.613770308	0.27977381	3.875553145	1.463333127
10	1	0	2	R	0.02	-0.927785635	NA	8.14442873	NA	NA	0	0	0	0
10	2	1	0.535684165	R	-0.16	0.586520385	-0.927785635	0	NA	NA	2.251893359	3.418757591	0.183336799	1.201619567
10	3	0	2	R	-0.01	1.203093795	0.586520385	-10	NA	NA	0.016669302	0.00018733	0.180039265	0
10	4	1	0.709837186	R	0.01	0.789473625	1.203093795	0	NA	NA	-2.262610698	3.451376518	-0.048305968	-1.475388399
10	5	0	2	R	0.16	1.450883795	0.789473625	12.90176759	NA	NA	-1.575577342	1.673601748	-0.047437126	0
10	6	1	0.582003475	R	-0.02	2.50061622	1.450883795	0	NA	NA	0.348625751	0.081939176	0.243843919	1.903511823
10	7	0	2	R	0.16	1.34671155	2.50061622	12.6934231	NA	NA	-0.365157605	0.089894551	0.239458091	0
10	8	1	0.756330083	R	0.02	2.80806748	1.34671155	0	NA	NA	0.938164261	0.593376628	0.520888998	1.872772919
10	9	0	2	R	-0.02	2.694660455	2.80806748	-10	NA	NA	-0.014901901	0.000149712	0.51152018	0
10	10	1	0.849354252	R	-0.16	3.412709455	2.694660455	0	NA	NA	-1.921965114	2.49036881	0.27721286	-1.475388399
10	11	1	0.46580671	R	-0.01	3.52510855	3.412709455	0	502	550	-1.932541289	2.517852186	0.272226852	0
10	12	1	0.802802452	R	0.01	4.406487355	3.52510855	0	NA	NA	-1.789329156	2.158505425	0.267330523	0
10	13	1	0.523803574	R	-0.16	3.913596385	4.406487355	0	NA	NA	-1.783061356	2.143409952	0.26252226	0
10	14	1	1.453813668	R	0.01	3.025878985	3.913596385	0	NA	NA	-1.991554489	2.673973223	0.25780048	0
10	15	0	2	R	0.02	2.85658845	3.025878985	15.7131769	NA	NA	-1.780793552	2.137961186	0.253163626	0
10	16	0	2	R	-0.01	4.246836235	2.85658845	-10	NA	NA	0.483862412	0.15783977	0.602324798	2.318303892
10	17	0	2	R	0.16	4.332996755	4.246836235	18.66599351	NA	NA	-1.752840073	2.071367959	0.366384248	-1.475388399
10	18	1	0.709758203	R	-0.02	2.724304835	4.332996755	0	NA	NA	0.56475861	0.21502967	0.779978982	2.753959029
10	19	0	2	R	0.16	3.99493122	2.724304835	17.98986244	NA	NA	-0.216291045	0.031539133	0.765950115	0
10	20	1	0.535508794	R	-0.16	2.888245125	3.99493122	0	NA	NA	1.37200498	1.269065515	1.157137988	2.654203435
10	21	0	2	R	-0.01	4.57856007	2.888245125	-10	512	680	0.032735487	0.000722454	1.136325461	0
10	22	1	0.919125056	R	-0.02	4.39763227	4.57856007	0	NA	NA	-2.046152816	2.822596501	0.890780264	-1.475388399
10	23	0	2	R	0.02	3.02104871	4.39763227	16.04209742	NA	NA	-1.920413491	2.486349431	0.874758503	0
10	24	1	0.965871861	R	0.01	1.53961005	3.02104871	0	NA	NA	0.41695176	0.117204501	1.22014377	2.366832444
10	25	1	0.593597582	R	-0.02	1.83253059	1.53961005	0	NA	NA	-0.200530489	0.027110248	1.198198009	0
10	26	0	2	R	-0.01	1.045272245	1.83253059	-10	NA	NA	-0.598173039	0.241227233	1.176646967	0
10	27	1	0.558787148	R	-0.16	2.564854215	1.045272245	0	NA	NA	-2.120914374	3.032626589	0.930376539	-1.475388399
10	28	1	0.523866047	R	0.02	0.21035611	2.564854215	0	NA	NA	-1.986979506	2.661702075	0.913642591	0
10	29	0	2	R	0.16	1.08386577	0.21035611	12.16773154	NA	NA	-1.543908058	1.606998736	0.897209624	0
10	30	1	1.860644918	R	0.01	-0.350867675	1.08386577	0	NA	NA	0.122423958	0.010104283	1.154976388	1.795212996
10	31	1	1.616453351	R	-0.02	-0.019416834	-0.350867675	0	512	640	-0.214364658	0.03097983	1.13420274	0
10	32	0	2	R	0.16	-1.602118928	-0.019416834	6.795762144	NA	NA	-0.444515944	0.133213228	1.113802731	0
10	33	1	1.814135065	R	0.02	-0.754365509	-1.602118928	0	NA	NA	0.380873436	0.097798915	1.246747011	1.002638863
10	34	1	1.372429568	R	-0.01	-0.995276996	-0.754365509	0	NA	NA	-0.023255846	0.000364617	1.224322757	0
10	35	0	2	R	0.01	-1.404690283	-0.995276996	7.190619434	NA	NA	-0.243870033	0.040094938	1.202301832	0
10	36	1	0.663400069	R	-0.16	-1.736861516	-1.404690283	0	NA	NA	0.626218901	0.264377816	1.342542861	1.06089565
10	37	0	2	R	0.16	-2.516043692	-1.736861516	4.967912616	NA	NA	0.116913614	0.009215159	1.318395604	0
10	38	0	2	R	0.01	-1.82337828	-2.516043692	6.35324344	NA	NA	0.568685057	0.218030023	1.406513858	0.732960064
10	39	1	0.709893412	R	0.02	-3.667741861	-1.82337828	0	NA	NA	1.033030775	0.719447631	1.524231968	0.937350167
10	40	0	2	R	-0.01	-3.142029606	-3.667741861	-10	NA	NA	0.579103573	0.226091979	1.496816811	0
10	41	1	0.639953484	R	-0.02	-2.818968181	-3.142029606	0	512	560	-1.067368427	0.768071007	1.244787741	-1.475388399
10	42	1	0.442496673	R	-0.16	-3.088459792	-2.818968181	0	NA	NA	-0.705070078	0.335148467	1.222398727	0
10	43	1	0.512192064	R	-0.16	-3.251687901	-3.088459792	0	NA	NA	-0.548226708	0.202625008	1.200412407	0
10	44	0	2	R	0.02	-3.3970649	-3.251687901	3.2058702	NA	NA	-0.437825172	0.129233207	1.178821538	0
10	45	1	0.605268888	R	-0.02	-4.365502349	-3.3970649	0	NA	NA	0.116203566	0.009103567	1.229785391	0.47299037
10	46	1	0.616271287	R	0.01	-3.731873103	-4.365502349	0	NA	NA	0.068625275	0.003174979	1.207666213	0
10	47	1	0.53552709	R	-0.01	-3.990985019	-3.731873103	0	NA	NA	0.012609326	0.000107191	1.185944875	0
10	48	0	2	R	0.16	-4.565740866	-3.990985019	0.868518268	NA	NA	-0.005611596	2.12E-05	1.164614221	0
10	49	0	2	R	0.16	-4.478171663	-4.565740866	1.043656674	NA	NA	0.116426409	0.009138516	1.163218181	0.128140178
10	50	1	0.663331795	R	-0.01	-4.173725021	-4.478171663	0	NA	NA	0.204193563	0.028109736	1.165789737	0.153979895
10	51	0	2	R	0.02	-1.255930126	-4.173725021	7.488139748	512	740	0.118795737	0.009514246	1.144821598	0
10	52	1	0.407572895	R	-0.02	-2.668005885	-1.255930126	0	NA	NA	0.875708444	0.517001428	1.292793871	1.104791452
10	53	1	0.477092022	R	-0.16	-3.384699901	-2.668005885	0	NA	NA	0.418657757	0.11816557	1.269541409	0
10	54	1	0.465912914	R	0.01	-1.946751708	-3.384699901	0	NA	NA	0.161458158	0.017574891	1.24670717	0
10	55	0	2	R	0.16	-2.872818331	-1.946751708	4.254363338	NA	NA	-0.053466322	0.001927229	1.224283634	0
10	56	1	1.860603865	R	0.01	-1.401395616	-2.872818331	0	NA	NA	0.403912978	0.109988754	1.298032112	0.627683832
10	57	1	0.465717017	R	-0.01	-1.920747588	-1.401395616	0	NA	NA	0.045062334	0.001368989	1.274685434	0
10	58	1	0.69825959	R	-0.02	-0.949088314	-1.920747588	0	NA	NA	-0.126810553	0.010841352	1.251758674	0
10	59	1	0.500560026	R	0.02	-1.535361026	-0.949088314	0	NA	NA	-0.31118564	0.065284753	1.229244279	0
10	60	1	0.523847305	R	-0.16	-1.002186098	-1.535361026	0	NA	NA	-0.374460205	0.094533124	1.207134834	0
10	61	0	2	R	0.02	0.385033735	-1.002186098	10.77006747	582	750	-0.562411357	0.21324597	1.185423053	0
10	62	1	0.512470961	R	-0.02	0.77247915	0.385033735	0	NA	NA	0.760454099	0.389868976	1.406543553	1.589003261
10	63	1	0.558663541	R	-0.01	0.69902238	0.77247915	0	NA	NA	0.075217915	0.003814304	1.381245166	0
10	64	0	2	R	0.01	1.533451825	0.69902238	13.06690365	NA	NA	-0.332423803	0.074500107	1.356401799	0
10	65	1	0.512367881	R	-0.16	2.989139815	1.533451825	0	NA	NA	1.109060048	0.829244862	1.626150432	1.927875806
10	66	0	2	R	0.16	2.50196972	2.989139815	15.00393944	NA	NA	-0.141851369	0.013565623	1.596902149	0
10	67	1	0.500677833	R	-0.16	1.425635345	2.50196972	0	NA	NA	1.182123503	0.942102967	1.905929124	2.213663819
10	68	1	0.779636103	R	-0.01	3.727055135	1.425635345	0	NA	NA	0.101318166	0.006920657	1.871648683	0
10	69	1	1.070163492	R	-0.02	4.263272115	3.727055135	0	NA	NA	-0.586859796	0.232188862	1.837984817	0
10	70	1	0.895834653	R	0.02	3.686903955	4.263272115	0	NA	NA	-1.054147779	0.749161868	1.804926436	0
10	71	0	2	R	0.16	2.15677909	3.686903955	14.31355818	422	710	-1.287671468	1.117848152	1.77246265	0
10	72	0	2	R	0.01	2.108987555	2.15677909	14.21797511	NA	NA	0.430185555	0.12476257	2.062790992	2.111805769
10	73	1	0.500657306	R	0.01	3.39578403	2.108987555	0	NA	NA	1.678186995	1.898686969	2.345745785	2.097703554
10	74	1	0.407634029	R	-0.16	2.07844148	3.39578403	0	NA	NA	0.407257237	0.111817631	2.303554709	0
10	75	1	0.535660514	R	0.02	2.8097113	2.07844148	0	NA	NA	-0.460564231	0.143005612	2.26212249	0
10	76	0	2	R	-0.02	3.510761245	2.8097113	-10	NA	NA	-0.849308876	0.486299691	2.22143548	0
10	77	1	0.477433839	R	-0.01	2.86293356	3.510761245	0	NA	NA	-2.498092292	4.207165787	1.956373267	-1.475388399
10	78	0	2	R	0.16	2.7773415	2.86293356	15.554683	NA	NA	-2.077516377	2.909789549	1.921185526	0
10	79	0	2	R	0.01	3.18008249	2.7773415	16.36016498	NA	NA	0.039767605	0.001066183	2.236777497	2.294919885
10	80	1	0.779588356	R	-0.02	3.73661769	3.18008249	0	NA	NA	1.63480318	1.801787689	2.564825128	2.413759762
10	81	0	2	R	0.02	2.734457215	3.73661769	15.46891443	512	780	0.354039251	0.084503655	2.518693644	0
10	82	1	0.744694029	R	-0.16	1.64261119	2.734457215	0	NA	NA	1.740520172	2.042352915	2.821607998	2.28226569
10	83	1	0.709857713	R	-0.01	1.70394218	1.64261119	0	NA	NA	0.465319652	0.145973983	2.770857964	0
10	84	0	2	R	0.16	3.150853935	1.70394218	16.30170787	NA	NA	-0.187882527	0.023798274	2.721020731	0
10	85	1	0.965385017	R	-0.02	1.869154255	3.150853935	0	NA	NA	1.244727333	1.044530488	3.039042751	2.405135068
10	86	1	0.488941376	R	-0.01	0.625522185	1.869154255	0	NA	NA	0.342652441	0.07915536	2.98438189	0
10	87	1	0.489000279	R	0.01	0.824488265	0.625522185	0	NA	NA	-0.166810445	0.018759409	2.930704171	0
10	88	1	0.698234154	R	0.02	0.984659	0.824488265	0	NA	NA	-0.495490777	0.165517462	2.87799191	0
10	89	1	0.535583315	R	-0.16	0.3907713	0.984659	0	NA	NA	-0.710303904	0.340142634	2.826227743	0
10	90	0	2	R	0.16	0.106584965	0.3907713	10.21316993	NA	NA	-0.938836233	0.594226961	2.775394617	0
10	91	0	2	R	0.02	-0.927785635	0.106584965	8.14442873	412	750	0.334113622	0.075259449	2.955381401	1.506839244
10	92	1	0.640077092	R	-0.16	0.586520385	-0.927785635	0	NA	NA	1.085842573	0.794888837	3.085562089	1.201619567
10	93	0	2	R	-0.01	1.203093795	0.586520385	-10	NA	NA	0.162784425	0.017864809	3.030064522	0
10	94	1	1.174806757	R	0.01	0.789473625	1.203093795	0	NA	NA	-1.677153994	1.896350233	2.750458136	-1.475388399
10	95	0	2	R	0.16	1.450883795	0.789473625	12.90176759	NA	NA	-1.407605755	1.33577938	2.700987819	0
10	96	1	0.884178519	R	-0.02	2.50061622	1.450883795	0	NA	NA	0.24758925	0.041327224	2.942835115	1.903511823
10	97	0	2	R	0.16	1.34671155	2.50061622	12.6934231	NA	NA	-0.378776552	0.096725023	2.889904666	0
10	98	1	0.477424914	R	0.02	2.80806748	1.34671155	0	NA	NA	0.859652813	0.498217347	3.123664084	1.872772919
10	99	1	1.697980246	R	-0.02	2.694660455	2.80806748	0	NA	NA	-0.032801662	0.000725378	3.067481206	0
10	100	1	0.489045795	R	-0.16	3.412709455	2.694660455	0	NA	NA	-0.579356768	0.226289726	3.012308846	0
10	101	0	2	R	-0.01	3.52510855	3.412709455	-10	602	640	-1.225386992	1.012323221	2.958128825	0
10	102	1	0.651740366	R	0.01	4.406487355	3.52510855	0	NA	NA	-2.729767583	5.023703642	2.67981629	-1.475388399
10	103	1	0.45410863	R	-0.16	3.913596385	4.406487355	0	NA	NA	-2.366191389	3.774612784	2.631616552	0
10	104	1	0.779608883	R	0.01	3.025878985	3.913596385	0	NA	NA	-2.376921679	3.808924911	2.584283744	0
10	105	0	2	R	0.02	2.85658845	3.025878985	15.7131769	NA	NA	-2.038273326	2.800899394	2.537802274	0
10	106	1	1.105087717	R	-0.01	4.246836235	2.85658845	0	NA	NA	0.303295288	0.062016035	2.845871456	2.318303892
10	107	0	2	R	0.16	4.332996755	4.246836235	18.66599351	NA	NA	-0.502583741	0.170290153	2.794685014	0
10	108	1	0.744790863	R	-0.02	2.724304835	4.332996755	0	NA	NA	1.225971269	1.013288824	3.164603819	2.753959029
10	109	0	2	R	0.16	3.99493122	2.724304835	17.98986244	NA	NA	0.268138546	0.048472025	3.107684591	0
10	110	1	0.500672032	R	-0.16	2.888245125	3.99493122	0	NA	NA	1.647019908	1.828817483	3.456753535	2.654203435
10	111	0	2	R	-0.01	4.57856007	2.888245125	-10	682	640	0.282905286	0.053957869	3.394579642	0
10	112	1	0.477400371	R	-0.02	4.39763227	4.57856007	0	NA	NA	-1.903954769	2.443914012	3.10841701	-1.475388399
10	113	1	0.570320121	R	0.02	3.02104871	4.39763227	0	NA	NA	-1.866511365	2.348734597	3.052508369	0
10	114	0	2	R	0.01	1.53961005	3.02104871	13.0792201	NA	NA	-1.726823682	2.010336046	2.997605312	0
10	115	1	0.535561896	R	-0.02	1.83253059	1.53961005	0	NA	NA	0.253909147	0.043463967	3.238112166	1.929692961
10	116	1	0.54712789	R	-0.01	1.045272245	1.83253059	0	NA	NA	-0.276128031	0.051403615	3.1798708	0
10	117	1	0.523865601	R	-0.16	2.564854215	1.045272245	0	NA	NA	-0.581415444	0.227900771	3.122676977	0
10	118	1	0.361084015	R	0.02	0.21035611	2.564854215	0	NA	NA	-1.123547896	0.851051515	3.066511853	0
10	119	0	2	R	0.16	1.08386577	0.21035611	12.16773154	NA	NA	-1.02355084	0.706303739	3.011356927	0
10	120	1	0.605234975	R	0.01	-0.350867675	1.08386577	0	NA	NA	0.427508505	0.123214604	3.231098194	1.795212996
10	121	1	0.802852877	R	-0.02	-0.019416834	-0.350867675	0	632	640	0.020642351	0.00028727	3.172982984	0
10	122	0	2	R	0.16	-1.602118928	-0.019416834	6.795762144	NA	NA	-0.304513622	0.062515271	3.115913046	0
10	123	1	0.523828563	R	0.02	-0.754365509	-1.602118928	0	NA	NA	0.45009994	0.136581091	3.212846948	1.002638863
10	124	1	0.535536907	R	-0.01	-0.995276996	-0.754365509	0	NA	NA	0.033524023	0.000757678	3.155060008	0
10	125	0	2	R	0.01	-1.404690283	-0.995276996	7.190619434	NA	NA	-0.216639718	0.0316409	3.098312436	0
10	126	1	0.361183525	R	-0.16	-1.736861516	-1.404690283	0	NA	NA	0.631411372	0.26878032	3.204451422	1.06089565
10	127	0	2	R	0.16	-2.516043692	-1.736861516	4.967912616	NA	NA	0.141912295	0.013577278	3.146815486	0
10	128	1	0.721357665	R	0.01	-1.82337828	-2.516043692	0	NA	NA	0.563526051	0.214092111	3.202047397	0.732960064
10	129	1	0.326272688	R	0.02	-3.667741861	-1.82337828	0	NA	NA	0.179915102	0.021822671	3.144454701	0
10	130	1	0.535590009	R	-0.01	-3.142029606	-3.667741861	0	NA	NA	0.059164699	0.002359924	3.087897878	0
10	131	1	0.907361379	R	-0.02	-2.818968181	-3.142029606	0	632	640	-0.048182284	0.001565119	3.032358298	0
10	132	1	0.709804611	R	-0.16	-3.088459792	-2.818968181	0	NA	NA	-0.135979298	0.012465746	2.977817665	0
10	133	1	0.524093627	R	-0.16	-3.251687901	-3.088459792	0	NA	NA	-0.223549288	0.033691415	2.924258012	0
10	134	1	0.490129703	R	0.02	-3.3970649	-3.251687901	0	NA	NA	-0.26240276	0.046420463	2.871661693	0
10	135	1	0.523778139	R	-0.02	-4.365502349	-3.3970649	0	NA	NA	-0.228599942	0.035230994	2.820011383	0
10	136	1	0.814420656	R	0.01	-3.731873103	-4.365502349	0	NA	NA	-0.152121152	0.01560098	2.769290065	0
10	137	0	2	R	-0.01	-3.990985019	-3.731873103	-10	NA	NA	-0.140610835	0.013329389	2.719481033	0
10	138	0	2	R	0.16	-4.565740866	-3.990985019	0.868518268	NA	NA	-1.467478291	1.451830908	2.445460867	-1.475388399
10	139	0	2	R	0.16	-4.478171663	-4.565740866	1.043656674	NA	NA	-0.76540465	0.394961587	2.42102725	0.128140178
10	140	0	2	R	-0.01	-4.173725021	-4.478171663	-10	NA	NA	-0.353195172	0.084101198	2.400975588	0.153979895
10	141	1	1.314285447	R	0.02	-1.255930126	-4.173725021	0	512	400	-1.586295361	1.696448874	2.132684128	-1.475388399
10	142	1	1.198162757	R	-0.02	-2.668005885	-1.255930126	0	NA	NA	-1.168345055	0.920269263	2.094325224	0
10	143	1	0.523931644	R	-0.16	-3.384699901	-2.668005885	0	NA	NA	-0.824130626	0.457893812	2.056656251	0
10	144	0	2	R	0.01	-1.946751708	-3.384699901	6.106496584	NA	NA	-0.612804406	0.253172439	2.019664799	0
10	145	0	2	R	0.16	-2.872818331	-1.946751708	4.254363338	NA	NA	0.289766524	0.056606863	2.120800202	0.900945422
10	146	0	2	R	0.01	-1.401395616	-2.872818331	7.197208768	NA	NA	0.590822672	0.235335244	2.178423745	0.627683832
10	147	1	0.547137261	R	-0.01	-1.920747588	-1.401395616	0	NA	NA	1.125046204	0.853322869	2.301256372	1.061867832
10	148	1	1.29109277	R	-0.02	-0.949088314	-1.920747588	0	NA	NA	0.519025455	0.181614276	2.259865493	0
10	149	0	2	R	0.02	-1.535361026	-0.949088314	6.929277948	NA	NA	0.077327131	0.00403122	2.219219077	0
10	150	1	0.535601611	R	-0.16	-1.002186098	-1.535361026	0	NA	NA	0.789352836	0.420063566	2.335286641	1.02233763
10	151	0	2	R	0.02	0.385033735	-1.002186098	10.77006747	522	500	0.141372654	0.013474215	2.293283684	0
10	152	1	0.477396801	R	-0.02	0.77247915	0.385033735	0	NA	NA	1.184722293	0.946249774	2.49447797	1.589003261
10	153	1	0.57018982	R	-0.01	0.69902238	0.77247915	0	NA	NA	0.350675227	0.082905404	2.449611765	0
10	154	0	2	R	0.01	1.533451825	0.69902238	13.06690365	NA	NA	-0.168604839	0.019165173	2.405552534	0
10	155	1	0.744759626	R	-0.16	2.989139815	1.533451825	0	NA	NA	1.203912954	0.977153613	2.656430921	1.927875806
10	156	0	2	R	0.16	2.50196972	2.989139815	15.00393944	NA	NA	-0.07638754	0.003933849	2.608651797	0
10	157	1	0.372751305	R	-0.16	1.425635345	2.50196972	0	NA	NA	1.216581354	0.997826376	2.899481231	2.213663819
10	158	1	0.488784301	R	-0.01	3.727055135	1.425635345	0	NA	NA	0.176191593	0.020928737	2.847330553	0
10	159	1	0.558638551	R	-0.02	4.263272115	3.727055135	0	NA	NA	-0.543860202	0.199410134	2.796117867	0
10	160	0	2	R	0.02	3.686903955	4.263272115	17.37380791	NA	NA	-1.031523391	0.717349547	2.745826304	0
10	161	0	2	R	0.16	2.15677909	3.686903955	14.31355818	512	800	1.066967831	0.767494583	3.08753589	2.563311464
10	162	1	0.616824173	R	0.01	2.108987555	2.15677909	0	NA	NA	1.951785949	2.568248493	3.354211048	2.111805769
10	163	1	0.988797242	R	0.01	3.39578403	2.108987555	0	NA	NA	0.748639864	0.37784925	3.293881503	0
10	164	1	0.779610668	R	-0.16	2.07844148	3.39578403	0	NA	NA	-0.1646245	0.01827097	3.234637059	0
10	165	0	2	R	0.02	2.8097113	2.07844148	15.6194226	NA	NA	-0.810244908	0.442593762	3.176458198	0
10	166	1	1.314275183	R	-0.02	3.510761245	2.8097113	0	NA	NA	1.043502035	0.734106837	3.470929904	2.304471491
10	167	0	2	R	-0.01	2.86293356	3.510761245	-10	NA	NA	0.029814465	0.000599276	3.408501031	0
10	168	0	2	R	0.16	2.7773415	2.86293356	15.554683	NA	NA	-1.904739628	2.445929316	3.122088006	-1.475388399
10	169	1	0.59358598	R	0.01	3.18008249	2.7773415	0	NA	NA	0.148435188	0.014854102	3.416080293	2.294919885
10	170	1	0.686526257	R	-0.02	3.73661769	3.18008249	0	NA	NA	-0.481374711	0.156220927	3.354637955	0
10	171	1	0.593616771	R	0.02	2.734457215	3.73661769	0	672	640	-0.945212321	0.60232573	3.294300732	0
10	172	1	0.50068408	R	-0.16	1.64261119	2.734457215	0	NA	NA	-1.139241176	0.874991863	3.235048747	0
10	173	1	0.605305926	R	-0.01	1.70394218	1.64261119	0	NA	NA	-1.351929879	1.232199422	3.176862481	0
10	174	0	2	R	0.16	3.150853935	1.70394218	16.30170787	NA	NA	-1.296326242	1.132925347	3.119722766	0
10	175	0	2	R	-0.02	1.869154255	3.150853935	-10	NA	NA	0.568570027	0.217941829	3.430573648	2.405135068
10	176	1	0.570434357	R	-0.01	0.625522185	1.869154255	0	NA	NA	-1.397652903	1.316956194	3.14376362	-1.475388399
10	177	0	2	R	0.01	0.824488265	0.625522185	11.64897653	NA	NA	-1.225515918	1.012536251	3.087219228	0
10	178	0	2	R	0.02	0.984659	0.824488265	11.969318	NA	NA	0.430577523	0.124990032	3.293918482	1.718676484
10	179	1	0.454140759	R	-0.16	0.3907713	0.984659	0	NA	NA	1.519795278	1.557194457	3.504111109	1.765939293
10	180	0	2	R	0.16	0.106584965	0.3907713	10.21316993	NA	NA	0.485167191	0.158692177	3.441085431	0
10	181	NA	NA	R	NA	NA	0.106584965	NA	632	640	1.208877074	0.985228463	3.609098959	1.506839244
11	1	1	1.448916226	R	0.02	-0.927785635	NA	0	NA	NA	0	0	0	0
11	2	1	0.640058796	R	-0.16	0.586520385	-0.927785635	0	NA	NA	-0.614785107	0.259763377	0	0
11	3	0	2	R	-0.01	1.203093795	0.586520385	-10	NA	NA	-0.930190693	0.594668897	0	0
11	4	0	2	R	0.01	0.789473625	1.203093795	11.57894725	NA	NA	-2.504844296	4.312138629	-0.199834753	-1.273725426
11	5	0	2	R	0.16	1.450883795	0.789473625	12.90176759	NA	NA	-0.28589619	0.056175634	0.035147123	1.474839952
11	6	1	0.698347498	R	-0.02	2.50061622	1.450883795	0	NA	NA	0.88395317	0.537019134	0.292337114	1.643330942
11	7	0	2	R	0.16	1.34671155	2.50061622	12.6934231	NA	NA	-0.054698247	0.00205626	0.287079077	0
11	8	1	1.000490414	R	0.02	2.80806748	1.34671155	0	NA	NA	0.942305498	0.610259705	0.535574319	1.616793575
11	9	1	1.477098715	R	-0.02	2.694660455	2.80806748	0	NA	NA	-0.018722651	0.000240916	0.525941367	0
11	10	1	0.90750239	R	-0.16	3.412709455	2.694660455	0	NA	NA	-0.579359075	0.230688993	0.516481676	0
11	11	1	1.651427554	R	-0.01	3.52510855	3.412709455	0	412	720	-1.084582432	0.808455976	0.507192127	0
11	12	0	2	R	0.01	4.406487355	3.52510855	18.81297471	NA	NA	-1.29862385	1.159038853	0.498069664	0
11	13	1	0.884432428	R	-0.16	3.913596385	4.406487355	0	NA	NA	0.660248224	0.299602704	0.865059894	2.396256423
11	14	0	2	R	0.01	3.025878985	3.913596385	16.05175797	NA	NA	-0.387162892	0.103019324	0.849500744	0
11	15	0	2	R	0.02	2.85658845	3.025878985	15.7131769	NA	NA	1.018640559	0.713137335	1.154991355	2.044553226
11	16	1	1.17477686	R	-0.01	4.246836235	2.85658845	0	NA	NA	1.840443511	2.327963835	1.448221321	2.001427295
11	17	0	2	R	0.16	4.332996755	4.246836235	18.66599351	NA	NA	0.406999786	0.11384648	1.422173307	0
11	18	1	1.51189844	R	-0.02	2.724304835	4.332996755	0	NA	NA	1.56857735	1.690998118	1.769605221	2.377535054
11	19	0	2	R	0.16	3.99493122	2.724304835	17.98986244	NA	NA	0.372001982	0.09510903	1.737776729	0
11	20	1	0.59368326	R	-0.16	2.888245125	3.99493122	0	NA	NA	1.501594156	1.549659859	2.066020684	2.291414521
11	21	0	2	R	-0.01	4.57856007	2.888245125	-10	452	720	0.220825649	0.03351431	2.028860802	0
11	22	0	2	R	-0.02	4.39763227	4.57856007	-10	NA	NA	-1.754743796	2.11620958	1.792534533	-1.273725426
11	23	0	2	R	0.02	3.02104871	4.39763227	16.04209742	NA	NA	-2.935775721	5.92348092	1.560458877	-1.273725426
11	24	1	1.116659512	R	0.01	1.53961005	3.02104871	0	NA	NA	-0.538106568	0.199006761	1.852968993	2.043322738
11	25	0	2	R	-0.02	1.83253059	1.53961005	-10	NA	NA	-0.805673895	0.446118084	1.819641104	0
11	26	1	1.442259276	R	-0.01	1.045272245	1.83253059	0	NA	NA	-2.131960114	3.123844416	1.587077905	-1.273725426
11	27	1	0.849364069	R	-0.16	2.564854215	1.045272245	0	NA	NA	-1.713362051	2.017574275	1.558532388	0
11	28	0	2	R	0.02	0.21035611	2.564854215	10.42071222	NA	NA	-1.687715536	1.957626077	1.530500297	0
11	29	0	2	R	0.16	1.08386577	0.21035611	12.16773154	NA	NA	-0.175074479	0.02106575	1.711214443	1.327312612
11	30	0	2	R	0.01	-0.350867675	1.08386577	9.29826465	NA	NA	0.793457941	0.4326922	1.923589743	1.549834904
11	31	1	1.697873596	R	-0.02	-0.019416834	-0.350867675	0	462	480	1.246785235	1.068352439	2.074803296	1.184343611
11	32	0	2	R	0.16	-1.602118928	-0.019416834	6.795762144	NA	NA	0.425614441	0.124498453	2.037485449	0
11	33	0	2	R	0.02	-0.754365509	-1.602118928	8.491268982	NA	NA	0.812735973	0.453973194	2.136641752	0.865593503
11	34	0	2	R	-0.01	-0.995276996	-0.754365509	-10	NA	NA	1.203148249	0.994877322	2.267896729	1.08155452
11	35	1	1.837426806	R	0.01	-1.404690283	-0.995276996	0	NA	NA	-0.668171592	0.306836669	2.02727111	-1.273725426
11	36	1	0.872642869	R	-0.16	-1.736861516	-1.404690283	0	NA	NA	-0.61058758	0.256228348	1.990808186	0
11	37	0	2	R	0.16	-2.516043692	-1.736861516	4.967912616	NA	NA	-0.587060184	0.236862603	1.955001092	0
11	38	1	1.430574136	R	0.01	-1.82337828	-2.516043692	0	NA	NA	0.073267307	0.003689366	2.019114191	0.632775661
11	39	0	2	R	0.02	-3.667741861	-1.82337828	2.664516278	NA	NA	-0.134879397	0.012503237	1.982797979	0
11	40	0	2	R	-0.01	-3.142029606	-3.667741861	-10	NA	NA	0.195750404	0.026335197	2.000381253	0.339386213
11	41	1	1.395628939	R	-0.02	-2.818968181	-3.142029606	0	402	640	-1.098795249	0.829783493	1.764567223	-1.273725426
11	42	1	0.872600031	R	-0.16	-3.088459792	-2.818968181	0	NA	NA	-0.75491595	0.391677341	1.732829347	0
11	43	1	0.6633135	R	-0.16	-3.251687901	-3.088459792	0	NA	NA	-0.543604078	0.203093796	1.701662314	0
11	44	0	2	R	0.02	-3.3970649	-3.251687901	3.2058702	NA	NA	-0.399447797	0.109660774	1.671055858	0
11	45	1	1.756002099	R	-0.02	-4.365502349	-3.3970649	0	NA	NA	0.081058293	0.004515711	1.705064325	0.408339839
11	46	0	2	R	0.01	-3.731873103	-4.365502349	2.536253794	NA	NA	0.066275711	0.00301884	1.674396679	0
11	47	0	2	R	-0.01	-3.990985019	-3.731873103	-10	NA	NA	0.312085659	0.066938946	1.694963795	0.323049095
11	48	0	2	R	0.16	-4.565740866	-3.990985019	0.868518268	NA	NA	-0.964563477	0.6394298	1.464643067	-1.273725426
11	49	0	2	R	0.16	-4.478171663	-4.565740866	1.043656674	NA	NA	-0.445515703	0.136413476	1.455655702	0.11062538
11	50	1	1.860623945	R	-0.01	-4.173725021	-4.478171663	0	NA	NA	-0.123322629	0.010452419	1.450329861	0.132933204
11	51	1	1.186571773	R	0.02	-1.255930126	-4.173725021	0	462	640	-0.065218143	0.002923264	1.424243924	0
11	52	1	0.011835521	R	-0.02	-2.668005885	-1.255930126	0	NA	NA	-0.254775899	0.044611613	1.398627173	0
11	53	1	0.76807591	R	-0.16	-3.384699901	-2.668005885	0	NA	NA	-0.255388396	0.044826369	1.373471171	0
11	54	0	2	R	0.01	-1.946751708	-3.384699901	6.106496584	NA	NA	-0.208125396	0.029770176	1.348767631	0
11	55	0	2	R	0.16	-2.872818331	-1.946751708	4.254363338	NA	NA	0.415182375	0.118470184	1.446537437	0.777799996
11	56	0	2	R	0.01	-1.401395616	-2.872818331	7.197208768	NA	NA	0.637468901	0.279286054	1.505536676	0.541889076
11	57	1	1.29109991	R	-0.01	-1.920747588	-1.401395616	0	NA	NA	1.007490953	0.697611378	1.62228302	0.916726781
11	58	1	1.093446308	R	-0.02	-0.949088314	-1.920747588	0	NA	NA	0.445592475	0.136460495	1.593104296	0
11	59	0	2	R	0.02	-1.535361026	-0.949088314	6.929277948	NA	NA	0.030931156	0.000657542	1.564450388	0
11	60	1	0.826259747	R	-0.16	-1.002186098	-1.535361026	0	NA	NA	0.619753247	0.263978688	1.674782911	0.882599751
11	61	0	2	R	0.02	0.385033735	-1.002186098	10.77006747	572	710	0.095315471	0.00624393	1.644659913	0
11	62	1	1.744538293	R	-0.02	0.77247915	0.385033735	0	NA	NA	0.936038962	0.602169975	1.830302092	1.371810878
11	63	1	0.942220007	R	-0.01	0.69902238	0.77247915	0	NA	NA	0.166982566	0.019163441	1.797381894	0
11	64	0	2	R	0.01	1.533451825	0.69902238	13.06690365	NA	NA	-0.287519661	0.056815436	1.765053806	0
11	65	1	0.698325187	R	-0.16	2.989139815	1.533451825	0	NA	NA	0.862369286	0.511114034	1.994429324	1.664364742
11	66	0	2	R	0.16	2.50196972	2.989139815	15.00393944	NA	NA	-0.174173208	0.020849418	1.958557099	0
11	67	1	0.872639746	R	-0.16	1.425635345	2.50196972	0	NA	NA	0.978337547	0.657822445	2.223160934	1.911089916
11	68	0	2	R	-0.01	3.727055135	1.425635345	-10	NA	NA	0.053205239	0.001945539	2.183174695	0
11	69	1	1.279433512	R	-0.02	4.263272115	3.727055135	0	NA	NA	-1.781449043	2.181112433	1.944072903	-1.273725426
11	70	0	2	R	0.02	3.686903955	4.263272115	17.37380791	NA	NA	-1.791922552	2.206834249	1.909106399	0
11	71	0	2	R	0.16	2.15677909	3.686903955	14.31355818	432	640	0.2450526	0.041271464	2.221957872	2.212946089
11	72	0	2	R	0.01	2.108987555	2.15677909	14.21797511	NA	NA	1.173366648	0.946234382	2.468027908	1.8231543
11	73	0	2	R	0.01	3.39578403	2.108987555	16.79156806	NA	NA	1.815084939	2.26425404	2.707761994	1.810979641
11	74	1	0.733211481	R	-0.16	2.07844148	3.39578403	0	NA	NA	2.384539266	3.907870841	2.994613504	2.138784719
11	75	0	2	R	0.02	2.8097113	2.07844148	15.6194226	NA	NA	0.832927711	0.476810562	2.940751757	0
11	76	1	0.768025485	R	-0.02	3.510761245	2.8097113	0	NA	NA	1.712362931	2.015221928	3.199989124	1.989485571
11	77	0	2	R	-0.01	2.86293356	3.510761245	-10	NA	NA	0.37660397	0.097476748	3.142433448	0
11	78	0	2	R	0.16	2.7773415	2.86293356	15.554683	NA	NA	-1.517638774	1.58295319	2.886078227	-1.273725426
11	79	1	1.116829082	R	0.01	3.18008249	2.7773415	0	NA	NA	0.191367712	0.025169151	3.145005241	1.981239524
11	80	0	2	R	-0.02	3.73661769	3.18008249	-10	NA	NA	-0.521174045	0.186679575	3.088438517	0
11	81	0	2	R	0.02	2.734457215	3.73661769	15.46891443	452	600	-2.142975147	3.156207253	2.83305446	-1.273725426
11	82	1	0.733098583	R	-0.16	1.64261119	2.734457215	0	NA	NA	-0.104501311	0.007505415	3.091221217	1.970314963
11	83	0	2	R	-0.01	1.70394218	1.64261119	-10	NA	NA	-0.640490824	0.281940242	3.035621864	0
11	84	0	2	R	0.16	3.150853935	1.70394218	16.30170787	NA	NA	-2.033009023	2.840598524	2.781187778	-1.273725426
11	85	1	1.035330746	R	-0.02	1.869154255	3.150853935	0	NA	NA	-0.07480455	0.003845805	3.056929527	2.076389981
11	86	0	2	R	-0.01	0.625522185	1.869154255	-10	NA	NA	-0.565833806	0.220043745	3.001946951	0
11	87	1	1.581629976	R	0.01	0.824488265	0.625522185	0	NA	NA	-1.890616605	2.456621117	2.74811855	-1.273725426
11	88	0	2	R	0.02	0.984659	0.824488265	11.969318	NA	NA	-1.556288926	1.664606932	2.698690313	0
11	89	1	0.67459301	R	-0.16	0.3907713	0.984659	0	NA	NA	0.001783328	2.19E-06	2.889339673	1.524562467
11	90	0	2	R	0.16	0.106584965	0.3907713	10.21316993	NA	NA	-0.441839487	0.134171506	2.837371403	0
11	91	1	0.011823919	R	0.02	-0.927785635	0.106584965	0	512	820	0.50212017	0.173279258	2.990432474	1.300877422
11	92	1	0.663381328	R	-0.16	0.586520385	-0.927785635	0	NA	NA	0.036767396	0.000929088	2.936645928	0
11	93	0	2	R	-0.01	1.203093795	0.586520385	-10	NA	NA	-0.430373053	0.127297943	2.883826798	0
11	94	0	2	R	0.01	0.789473625	1.203093795	11.57894725	NA	NA	-1.858104688	2.3728572	2.632122931	-1.273725426
11	95	0	2	R	0.16	1.450883795	0.789473625	12.90176759	NA	NA	-0.20151366	0.02790874	2.816168621	1.474839952
11	96	0	2	R	-0.02	2.50061622	1.450883795	-10	NA	NA	0.808859578	0.449653015	3.023338575	1.643330942
11	97	0	2	R	0.16	1.34671155	2.50061622	12.6934231	NA	NA	-1.230440729	1.040525293	2.769125419	-1.273725426
11	98	0	2	R	0.02	2.80806748	1.34671155	15.61613496	NA	NA	0.186409485	0.023881811	2.972978055	1.616793575
11	99	1	1.279433958	R	-0.02	2.694660455	2.80806748	0	NA	NA	1.306905119	1.173868267	3.231570096	1.989066816
11	100	1	0.837737386	R	-0.16	3.412709455	2.694660455	0	NA	NA	0.202155325	0.028086758	3.173446396	0
11	101	1	1.000484612	R	-0.01	3.52510855	3.412709455	0	512	670	-0.624193518	0.267774831	3.116368124	0
11	102	0	2	R	0.01	4.406487355	3.52510855	18.81297471	NA	NA	-1.037922816	0.740391395	3.060316472	0
11	103	1	0.767839851	R	-0.16	3.913596385	4.406487355	0	NA	NA	0.79323305	0.432446958	3.381221593	2.396256423
11	104	0	2	R	0.01	3.025878985	3.913596385	16.05175797	NA	NA	-0.330999397	0.075298383	3.320406231	0
11	105	0	2	R	0.02	2.85658845	3.025878985	15.7131769	NA	NA	1.027877393	0.726129153	3.581454617	2.044553226
11	106	0	2	R	-0.01	4.246836235	2.85658845	-10	NA	NA	1.8212378	2.279631011	3.831041705	2.001427295
11	107	0	2	R	0.16	4.332996755	4.246836235	18.66599351	NA	NA	-0.775484768	0.413311785	3.562301032	-1.273725426
11	108	1	0.895794046	R	-0.02	2.724304835	4.332996755	0	NA	NA	0.833001895	0.476895499	3.871240157	2.377535054
11	109	0	2	R	0.16	3.99493122	2.724304835	17.98986244	NA	NA	-0.093137844	0.005961885	3.801611219	0
11	110	1	0.66337508	R	-0.16	2.888245125	3.99493122	0	NA	NA	1.19505915	0.981544622	4.092734614	2.291414521
11	111	1	1.511842661	R	-0.01	4.57856007	2.888245125	0	452	720	0.017266801	0.000204906	4.019121829	0
11	112	1	0.884222697	R	-0.02	4.39763227	4.57856007	0	NA	NA	-0.751070038	0.387696713	3.946833061	0
11	113	1	1.140040054	R	0.02	3.02104871	4.39763227	0	NA	NA	-1.202887496	0.994446139	3.875844492	0
11	114	1	1.349145413	R	0.01	1.53961005	3.02104871	0	NA	NA	-1.354533719	1.260987803	3.806132739	0
11	115	1	1.45373156	R	-0.02	1.83253059	1.53961005	0	NA	NA	-1.313765857	1.186225312	3.737674837	0
11	116	1	1.709515004	R	-0.01	1.045272245	1.83253059	0	NA	NA	-1.31445297	1.187466451	3.670448232	0
11	117	1	0.73320925	R	-0.16	2.564854215	1.045272245	0	NA	NA	-1.24365029	1.062986614	3.60443078	0
11	118	0	2	R	0.02	0.21035611	2.564854215	10.42071222	NA	NA	-1.424148877	1.393933413	3.539600731	0
11	119	0	2	R	0.16	1.08386577	0.21035611	12.16773154	NA	NA	-0.036683283	0.000924842	3.684178774	1.327312612
11	120	0	2	R	0.01	-0.350867675	1.08386577	9.29826465	NA	NA	0.854954055	0.50236202	3.861067924	1.549834904
11	121	1	0.768002281	R	-0.02	-0.019416834	-0.350867675	0	422	640	1.266012014	1.101556808	3.977433587	1.184343611
11	122	0	2	R	0.16	-1.602118928	-0.019416834	6.795762144	NA	NA	0.419196891	0.120772304	3.905894632	0
11	123	0	2	R	0.02	-0.754365509	-1.602118928	8.491268982	NA	NA	0.786316727	0.424938688	3.971445336	0.865593503
11	124	1	0.872656256	R	-0.01	-0.995276996	-0.754365509	0	NA	NA	1.165692127	0.93389698	4.06969915	1.08155452
11	125	1	1.221408982	R	0.01	-1.404690283	-0.995276996	0	NA	NA	0.43997327	0.133040488	3.996500687	0
11	126	1	1.128348221	R	-0.16	-1.736861516	-1.404690283	0	NA	NA	0.03533791	0.000858248	3.924618786	0
11	127	0	2	R	0.16	-2.516043692	-1.736861516	4.967912616	NA	NA	-0.216070447	0.032086473	3.854029769	0
11	128	0	2	R	0.01	-1.82337828	-2.516043692	6.35324344	NA	NA	0.276334807	0.052481039	3.88398654	0.632775661
11	129	0	2	R	0.02	-3.667741861	-1.82337828	2.664516278	NA	NA	0.699110214	0.335909696	3.941088225	0.809228771
11	130	1	1.093501195	R	-0.01	-3.142029606	-3.667741861	0	NA	NA	0.669696631	0.30823892	3.92344928	0.339386213
11	131	1	1.02366301	R	-0.02	-2.818968181	-3.142029606	0	552	640	0.312519324	0.067125108	3.852881298	0
11	132	1	0.558910309	R	-0.16	-3.088459792	-2.818968181	0	NA	NA	0.073952452	0.003758689	3.783582566	0
11	133	1	0.558784471	R	-0.16	-3.251687901	-3.088459792	0	NA	NA	-0.066903294	0.003076283	3.715530255	0
11	134	0	2	R	0.02	-3.3970649	-3.251687901	3.2058702	NA	NA	-0.138377173	0.013160129	3.648701949	0
11	135	1	1.325965231	R	-0.02	-4.365502349	-3.3970649	0	NA	NA	0.211814075	0.030834782	3.647140057	0.408339839
11	136	1	1.139943221	R	0.01	-3.731873103	-4.365502349	0	NA	NA	0.116254098	0.009288547	3.58154183	0
11	137	0	2	R	-0.01	-3.990985019	-3.731873103	-10	NA	NA	0.022150267	0.000337201	3.517123467	0
11	138	0	2	R	0.16	-4.565740866	-3.990985019	0.868518268	NA	NA	-1.167280253	0.936443377	3.254028992	-1.273725426
11	139	0	2	R	0.16	-4.478171663	-4.565740866	1.043656674	NA	NA	-0.592152968	0.240990024	3.212857357	0.11062538
11	140	1	1.000372607	R	-0.01	-4.173725021	-4.478171663	0	NA	NA	-0.239199155	0.039323352	3.175926117	0.132933204
11	141	0	2	R	0.02	-1.255930126	-4.173725021	7.488139748	512	590	-0.161348488	0.017892089	3.118803243	0
11	142	1	0.837718198	R	-0.02	-2.668005885	-1.255930126	0	NA	NA	0.526319465	0.190383852	3.212346849	0.953783399
11	143	1	0.593740824	R	-0.16	-3.384699901	-2.668005885	0	NA	NA	0.194421398	0.025978817	3.154568904	0
11	144	0	2	R	0.01	-1.946751708	-3.384699901	6.106496584	NA	NA	0.04118039	0.0011655	3.097830166	0
11	145	0	2	R	0.16	-2.872818331	-1.946751708	4.254363338	NA	NA	0.54903238	0.207170141	3.164140965	0.777799996
11	146	1	1.488542441	R	0.01	-1.401395616	-2.872818331	0	NA	NA	0.696635884	0.333536163	3.192247026	0.541889076
11	147	0	2	R	-0.01	-1.920747588	-1.401395616	-10	NA	NA	0.196646877	0.026576963	3.134830601	0
11	148	1	1.29105484	R	-0.02	-0.949088314	-1.920747588	0	NA	NA	-1.20981533	1.005933825	2.878612127	-1.273725426
11	149	0	2	R	0.02	-1.535361026	-0.949088314	6.929277948	NA	NA	-0.985402696	0.667357794	2.826836805	0
11	150	1	0.733078057	R	-0.16	-1.002186098	-1.535361026	0	NA	NA	-0.0137222	0.000129413	2.91446378	0.882599751
11	151	0	2	R	0.02	0.385033735	-1.002186098	10.77006747	572	680	-0.309273641	0.065738087	2.862043622	0
11	152	0	2	R	-0.02	0.77247915	0.385033735	-10	NA	NA	0.676187457	0.314242894	3.025789681	1.371810878
11	153	0	2	R	-0.01	0.69902238	0.77247915	-10	NA	NA	-1.155171913	0.917116457	2.77153244	-1.273725426
11	154	0	2	R	0.01	1.533451825	0.69902238	13.06690365	NA	NA	-2.245912161	3.466704133	2.521848323	-1.273725426
11	155	1	0.709894305	R	-0.16	2.989139815	1.533451825	0	NA	NA	-0.332820327	0.076129141	2.737611976	1.664364742
11	156	0	2	R	0.16	2.50196972	2.989139815	15.00393944	NA	NA	-0.912784902	0.572622147	2.688372712	0
11	157	1	0.80286314	R	-0.16	1.425635345	2.50196972	0	NA	NA	0.520156737	0.185951506	2.939849929	1.911089916
11	158	0	2	R	-0.01	3.727055135	1.425635345	-10	NA	NA	-0.235283602	0.038046487	2.886973171	0
11	159	1	0.907421175	R	-0.02	4.263272115	3.727055135	0	NA	NA	-1.965216869	2.654313473	2.635212713	-1.273725426
11	160	1	0.733036557	R	0.02	3.686903955	4.263272115	0	NA	NA	-1.909715752	2.506505753	2.587815223	0
11	161	1	0.011845784	R	0.16	2.15677909	3.686903955	0	472	660	-1.830197985	2.302116994	2.541270235	0
11	162	0	2	R	0.01	2.108987555	2.15677909	14.21797511	NA	NA	-1.726501996	2.048638899	2.495562416	0
11	163	0	2	R	0.01	3.39578403	2.108987555	16.79156806	NA	NA	0.058182545	0.002326573	2.73480126	1.810979641
11	164	1	0.605327792	R	-0.16	2.07844148	3.39578403	0	NA	NA	1.312545476	1.184022523	3.021166436	2.138784719
11	165	0	2	R	0.02	2.8097113	2.07844148	15.6194226	NA	NA	0.178770646	0.021964619	2.966827102	0
11	166	1	1.941993765	R	-0.02	3.510761245	2.8097113	0	NA	NA	1.313000166	1.184842998	3.225595473	1.989485571
11	167	1	1.081948142	R	-0.01	2.86293356	3.510761245	0	NA	NA	0.132819239	0.012124204	3.167579235	0
11	168	0	2	R	0.16	2.7773415	2.86293356	15.554683	NA	NA	-0.51741807	0.183998562	3.11060649	0
11	169	1	1.279451808	R	0.01	3.18008249	2.7773415	0	NA	NA	0.790995258	0.430010445	3.365495093	1.981239524
11	170	0	2	R	-0.02	3.73661769	3.18008249	-10	NA	NA	-0.156834898	0.016905058	3.304962591	0
11	171	1	1.581588476	R	0.02	2.734457215	3.73661769	0	512	640	-1.923416473	2.542599209	3.045684087	-1.273725426
11	172	1	0.628567323	R	-0.16	1.64261119	2.734457215	0	NA	NA	-1.75049405	2.10597166	2.990903774	0
11	173	0	2	R	-0.01	1.70394218	1.64261119	-10	NA	NA	-1.630106215	1.826261869	2.93710875	0
11	174	0	2	R	0.16	3.150853935	1.70394218	16.30170787	NA	NA	-2.63538376	4.773302696	2.684446542	-1.273725426
11	175	1	1.209588633	R	-0.02	1.869154255	3.150853935	0	NA	NA	-0.441362874	0.133882201	2.9619283	2.076389981
11	176	1	0.930670523	R	-0.01	0.625522185	1.869154255	0	NA	NA	-0.78873211	0.427553325	2.908654436	0
11	177	0	2	R	0.01	0.824488265	0.625522185	11.64897653	NA	NA	-0.8761404	0.527568259	2.856338766	0
11	178	0	2	R	0.02	0.984659	0.824488265	11.969318	NA	NA	0.392175606	0.105704238	3.037751092	1.48375976
11	179	1	0.675026306	R	-0.16	0.3907713	0.984659	0	NA	NA	1.176685269	0.9515944	3.222302034	1.524562467
11	180	0	2	R	0.16	0.106584965	0.3907713	10.21316993	NA	NA	0.271250022	0.050567421	3.164345033	0
11	181	NA	NA	R	NA	NA	0.106584965	NA	552	710	0.932779481	0.597983517	3.311525088	1.300877422
13	1	0	2	R	-0.02	-0.927785635	NA	-10	NA	NA	0	0	0	0
13	2	0	2	R	0.16	0.586520385	-0.927785635	11.17304077	NA	NA	-4.034382033	8.766476938	-0.288411631	-1.448761804
13	3	1	0.55883311	R	0.01	1.203093795	0.586520385	0	NA	NA	0.214647144	0.0248154	0.039019292	1.618707471
13	4	1	0.628521361	R	-0.01	0.789473625	1.203093795	0	NA	NA	-0.354255004	0.067593205	0.038317483	0
13	5	1	0.512200096	R	-0.16	1.450883795	0.789473625	0	NA	NA	-0.624848658	0.210291024	0.037628297	0
13	6	0	2	R	0.02	2.50061622	1.450883795	15.00123244	NA	NA	-0.896390737	0.432778594	0.036951506	0
13	7	1	0.442400286	R	-0.16	1.34671155	2.50061622	0	NA	NA	1.050056557	0.593876903	0.46893988	2.173321258
13	8	1	0.686608811	R	-0.02	2.80806748	1.34671155	0	NA	NA	0.206390864	0.022943094	0.460505429	0
13	9	0	2	R	0.02	2.694660455	2.80806748	15.38932091	NA	NA	-0.429507615	0.099360276	0.452222681	0
13	10	0	2	R	0.16	3.412709455	2.694660455	16.82541891	NA	NA	1.290058457	0.896375201	0.887934823	2.229546033
13	11	0	2	R	0.01	3.52510855	3.412709455	17.0502171	322	830	2.385073092	3.063898951	1.357228892	2.437602426
13	12	1	0.76797283	R	-0.01	4.406487355	3.52510855	0	NA	NA	3.171176796	5.416415376	1.82456558	2.470170329
13	13	0	2	R	0.16	3.913596385	4.406487355	17.82719277	NA	NA	1.262917691	0.859055349	1.79174856	0
13	14	1	0.535527536	R	-0.01	3.025878985	3.913596385	0	NA	NA	2.43180313	3.185135251	2.273678768	2.582735596
13	15	1	0.523892375	R	-0.02	2.85658845	3.025878985	0	NA	NA	0.96661001	0.503238234	2.232783905	0
13	16	1	0.558705487	R	0.01	4.246836235	2.85658845	0	NA	NA	0.042117069	0.000955405	2.192624584	0
13	17	1	0.384343627	R	-0.16	4.332996755	4.246836235	0	NA	NA	-0.642982343	0.222673813	2.153187579	0
13	18	1	0.489001172	R	0.02	2.724304835	4.332996755	0	NA	NA	-1.167036704	0.733567501	2.114459894	0
13	19	1	0.407637599	R	-0.16	3.99493122	2.724304835	0	NA	NA	-1.247527489	0.838245635	2.076428775	0
13	20	0	2	R	0.16	2.888245125	3.99493122	15.77649025	NA	NA	-1.502141639	1.215326093	2.039081691	0
13	21	1	0.454082302	R	0.01	4.57856007	2.888245125	0	612	830	0.569688489	0.174801817	2.457418668	2.285637648
13	22	0	2	R	0.02	4.39763227	4.57856007	18.79526454	NA	NA	-0.337814861	0.061465095	2.413219019	0
13	23	1	0.419333894	R	-0.02	3.02104871	4.39763227	0	NA	NA	1.634908087	1.439652702	2.911891646	2.722986137
13	24	1	0.454132727	R	-0.01	1.53961005	3.02104871	0	NA	NA	0.491460754	0.130091445	2.859517751	0
13	25	1	0.570335739	R	0.02	1.83253059	1.53961005	0	NA	NA	-0.134393707	0.00972812	2.808085864	0
13	26	1	0.407655002	R	0.01	1.045272245	1.83253059	0	NA	NA	-0.541092727	0.157693737	2.757579041	0
13	27	1	0.011905134	R	0.16	2.564854215	1.045272245	0	NA	NA	-0.722253666	0.280963926	2.707980647	0
13	28	1	0.465219463	R	-0.02	0.21035611	2.564854215	0	NA	NA	-1.040299527	0.582891678	2.659274337	0
13	29	1	0.407698733	R	-0.16	1.08386577	0.21035611	0	NA	NA	-0.955762969	0.492007193	2.611444072	0
13	30	1	0.349557289	R	-0.01	-0.350867675	1.08386577	0	NA	NA	-1.03975808	0.582285077	2.56447409	0
13	31	1	0.582051223	R	0.02	-0.019416834	-0.350867675	0	662	820	-0.907945326	0.444007644	2.518348921	0
13	32	1	0.465781275	R	-0.16	-1.602118928	-0.019416834	0	NA	NA	-0.855540466	0.394232264	2.473053367	0
13	33	1	0.570466933	R	-0.02	-0.754365509	-1.602118928	0	NA	NA	-0.735220167	0.291142679	2.42857251	0
13	34	1	0.70994339	R	0.01	-0.995276996	-0.754365509	0	NA	NA	-0.68947557	0.256040589	2.384891696	0
13	35	1	0.558804105	R	-0.01	-1.404690283	-0.995276996	0	NA	NA	-0.643541882	0.223061534	2.341996533	0
13	36	1	0.860902397	R	0.16	-1.736861516	-1.404690283	0	NA	NA	-0.58760575	0.185970101	2.299872891	0
13	37	1	0.686655219	R	-0.16	-2.516043692	-1.736861516	0	NA	NA	-0.562220602	0.170248998	2.258506894	0
13	38	1	0.477389215	R	-0.01	-1.82337828	-2.516043692	0	NA	NA	-0.488729625	0.128649583	2.217884916	0
13	39	0	2	R	-0.02	-3.667741861	-1.82337828	-10	NA	NA	-0.465959345	0.116941081	2.177993571	0
13	40	1	0.419287486	R	0.01	-3.142029606	-3.667741861	0	NA	NA	-1.674556583	1.510326025	1.850408091	-1.448761804
13	41	1	0.570382594	R	0.02	-2.818968181	-3.142029606	0	692	640	-1.073077569	0.619970866	1.817126264	0
13	42	0	2	R	0.16	-3.088459792	-2.818968181	3.823080416	NA	NA	-0.756797538	0.308482458	1.784443049	0
13	43	1	0.011847123	R	0.16	-3.251687901	-3.088459792	0	NA	NA	-0.052400926	0.001478935	1.862609767	0.553873288
13	44	1	0.83769544	R	-0.02	-3.3970649	-3.251687901	0	NA	NA	-0.114692325	0.007084998	1.829108477	0
13	45	1	0.512250967	R	0.02	-4.365502349	-3.3970649	0	NA	NA	-0.135197108	0.009844776	1.796209747	0
13	46	1	0.465843302	R	-0.01	-3.731873103	-4.365502349	0	NA	NA	-0.095161182	0.004877426	1.763902742	0
13	47	1	0.546540197	R	0.01	-3.990985019	-3.731873103	0	NA	NA	-0.103004217	0.005714537	1.732176817	0
13	48	1	0.558717535	R	-0.16	-4.565740866	-3.990985019	0	NA	NA	-0.093670139	0.004725779	1.701021521	0
13	49	1	0.384355229	R	-0.16	-4.478171663	-4.565740866	0	NA	NA	-0.067700006	0.002468587	1.67042659	0
13	50	1	0.454106399	R	0.01	-4.173725021	-4.478171663	0	NA	NA	-0.056577073	0.001724059	1.640381947	0
13	51	0	2	R	-0.02	-1.255930126	-4.173725021	-10	702	640	-0.056507776	0.001719838	1.610877694	0
13	52	0	2	R	0.02	-2.668005885	-1.255930126	4.66398823	NA	NA	-1.583264937	1.350138247	1.293492478	-1.448761804
13	53	0	2	R	0.16	-3.384699901	-2.668005885	3.230600198	NA	NA	-0.423135267	0.096433849	1.404742297	0.6757008
13	54	1	0.930649996	R	-0.01	-1.946751708	-3.384699901	0	NA	NA	0.110254995	0.006547381	1.472650574	0.468037017
13	55	1	0.454118001	R	-0.16	-2.872818331	-1.946751708	0	NA	NA	-0.092343922	0.004592907	1.44616317	0
13	56	1	0.523882112	R	-0.01	-1.401395616	-2.872818331	0	NA	NA	-0.176110529	0.016704816	1.420152177	0
13	57	1	0.605284953	R	0.01	-1.920747588	-1.401395616	0	NA	NA	-0.304781726	0.05003212	1.394609021	0
13	58	1	0.698286364	R	0.02	-0.949088314	-1.920747588	0	NA	NA	-0.348604338	0.065454065	1.36952529	0
13	59	1	0.558754127	R	-0.02	-1.535361026	-0.949088314	0	NA	NA	-0.440851913	0.104678264	1.344892722	0
13	60	1	0.361114805	R	0.16	-1.002186098	-1.535361026	0	NA	NA	-0.457460153	0.11271393	1.320703198	0
13	61	1	0.57039375	R	-0.02	0.385033735	-1.002186098	0	782	640	-0.540360791	0.157267401	1.296948754	0
13	62	0	2	R	0.02	0.77247915	0.385033735	11.5449583	NA	NA	-0.666289864	0.239109849	1.27362156	0
13	63	0	2	R	0.01	0.69902238	0.77247915	11.39804476	NA	NA	0.773408787	0.322173085	1.583683961	1.672589462
13	64	1	0.488997156	R	-0.01	1.533451825	0.69902238	0	NA	NA	1.678040401	1.516616853	1.883932356	1.651305189
13	65	0	2	R	0.16	2.989139815	1.533451825	15.97827963	NA	NA	0.633589161	0.216215354	1.850047554	0
13	66	1	0.395928363	R	-0.16	2.50196972	2.989139815	0	NA	NA	1.889525681	1.922988337	2.277604379	2.314872123
13	67	1	0.826120967	R	0.16	1.425635345	2.50196972	0	NA	NA	0.605676301	0.197584201	2.236638908	0
13	68	0	2	R	0.01	3.727055135	1.425635345	17.45411027	NA	NA	-0.12032604	0.007798127	2.196410251	0
13	69	1	0.849342203	R	0.02	4.263272115	3.727055135	0	NA	NA	1.646290459	1.459768456	2.660301995	2.528684829
13	70	1	0.500383763	R	-0.02	3.686903955	4.263272115	0	NA	NA	0.349350325	0.065734499	2.612453244	0
13	71	1	0.454179581	R	-0.16	2.15677909	3.686903955	0	332	640	-0.406125239	0.088836413	2.565465113	0
13	72	1	0.965635355	R	-0.01	2.108987555	2.15677909	0	NA	NA	-0.80795032	0.351593119	2.519322119	0
13	73	0	2	R	-0.01	3.39578403	2.108987555	-10	NA	NA	-0.975627264	0.512671186	2.474009061	0
13	74	0	2	R	0.16	2.07844148	3.39578403	14.15688296	NA	NA	-2.530966622	3.45019696	2.141099384	-1.448761804
13	75	1	0.570346895	R	-0.02	2.8097113	2.07844148	0	NA	NA	-0.185816898	0.018596939	2.510890091	2.05099513
13	76	0	2	R	0.02	3.510761245	2.8097113	17.02152249	NA	NA	-0.646113378	0.224847736	2.465728696	0
13	77	1	1.988508527	R	0.01	2.86293356	3.510761245	0	NA	NA	1.28652163	0.891466929	2.912300087	2.466013163
13	78	1	0.500573413	R	-0.16	2.7773415	2.86293356	0	NA	NA	0.269601646	0.039148591	2.859918846	0
13	79	0	2	R	-0.01	3.18008249	2.7773415	-10	NA	NA	-0.455952853	0.111972385	2.808479745	0
13	80	0	2	R	0.02	3.73661769	3.18008249	17.47323538	NA	NA	-2.195034586	2.595098148	2.469554208	-1.448761804
13	81	0	2	R	-0.02	2.734457215	3.73661769	-10	322	640	0.399807906	0.086094183	2.929084718	2.531455602
13	82	0	2	R	0.16	1.64261119	2.734457215	13.28522238	NA	NA	-1.58112766	1.346495557	2.587989955	-1.448761804
13	83	1	0.605231405	R	0.01	1.70394218	1.64261119	0	NA	NA	0.317052414	0.054141861	2.92460309	1.924712275
13	84	1	0.523971359	R	-0.16	3.150853935	1.70394218	0	NA	NA	-0.204504582	0.02252564	2.872000564	0
13	85	0	2	R	0.02	1.869154255	3.150853935	13.73830851	NA	NA	-0.781966823	0.329342447	2.820344158	0
13	86	0	2	R	0.01	0.625522185	1.869154255	11.25104437	NA	NA	0.904600959	0.440742713	3.165845652	1.990353663
13	87	0	2	R	-0.01	0.824488265	0.625522185	-10	NA	NA	1.7465456	1.642974831	3.433397294	1.630008334
13	88	0	2	R	-0.02	0.984659	0.824488265	-10	NA	NA	-0.61841496	0.205982833	3.083231859	-1.448761804
13	89	0	2	R	0.16	0.3907713	0.984659	10.7815426	NA	NA	-2.098791459	2.372518615	2.739364572	-1.448761804
13	90	1	0.67497722	R	-0.16	0.106584965	0.3907713	0	NA	NA	-0.216091722	0.02515054	3.001046015	1.561988711
13	91	1	0.523960203	R	-0.02	-0.927785635	0.106584965	0	642	640	-0.467834502	0.117884185	2.947068571	0
13	92	0	2	R	0.16	0.586520385	-0.927785635	11.17304077	NA	NA	-0.512257984	0.14133461	2.894061976	0
13	93	1	0.77958791	R	0.01	1.203093795	0.586520385	0	NA	NA	0.778349423	0.3263024	3.16425226	1.618707471
13	94	0	2	R	-0.01	0.789473625	1.203093795	-10	NA	NA	0.101960333	0.005599297	3.107339355	0
13	95	1	0.465781721	R	-0.16	1.450883795	0.789473625	0	NA	NA	-1.650173245	1.466662321	2.763038466	-1.448761804
13	96	1	0.57036296	R	0.02	2.50061622	1.450883795	0	NA	NA	-1.490042676	1.195827307	2.713341877	0
13	97	1	0.48891014	R	-0.16	1.34671155	2.50061622	0	NA	NA	-1.425075864	1.093822926	2.66453914	0
13	98	1	1.046912805	R	-0.02	2.80806748	1.34671155	0	NA	NA	-1.351367592	0.983598939	2.616614179	0
13	99	1	0.732613971	R	0.02	2.694660455	2.80806748	0	NA	NA	-1.366934509	1.006390359	2.569551208	0
13	100	1	0.38448196	R	0.16	3.412709455	2.694660455	0	NA	NA	-1.366695344	1.006038225	2.52333472	0
13	101	0	2	R	0.01	3.52510855	3.412709455	17.0502171	782	780	-1.516904272	1.239331252	2.477949491	0
13	102	1	0.674966064	R	-0.01	4.406487355	3.52510855	0	NA	NA	0.757937694	0.30941265	2.925128665	2.470170329
13	103	0	2	R	0.16	3.913596385	4.406487355	17.82719277	NA	NA	-0.207268253	0.023138576	2.872516686	0
13	104	1	0.500763956	R	-0.01	3.025878985	3.913596385	0	NA	NA	1.533174685	1.266060129	3.335007971	2.582735596
13	105	1	0.4077264	R	-0.02	2.85658845	3.025878985	0	NA	NA	0.404766819	0.088243121	3.275023818	0
13	106	1	0.954109969	R	0.01	4.246836235	2.85658845	0	NA	NA	-0.299617128	0.048350874	3.216118551	0
13	107	1	0.384380218	R	-0.16	4.332996755	4.246836235	0	NA	NA	-0.850912435	0.389978616	3.158272768	0
13	108	1	0.535491837	R	0.02	2.724304835	4.332996755	0	NA	NA	-1.293480749	0.901137351	3.10146741	0
13	109	1	0.442803684	R	-0.16	3.99493122	2.724304835	0	NA	NA	-1.324185855	0.944428189	3.045683766	0
13	110	0	2	R	0.16	2.888245125	3.99493122	15.77649025	NA	NA	-1.548771522	1.291950164	2.99090346	0
13	111	1	1.430501846	R	0.01	4.57856007	2.888245125	0	412	740	0.541350952	0.157844285	3.392120769	2.285637648
13	112	0	2	R	0.02	4.39763227	4.57856007	18.79526454	NA	NA	-0.355526705	0.068079367	3.331109373	0
13	113	0	2	R	-0.02	3.02104871	4.39763227	-10	NA	NA	1.624383144	1.421176445	3.813272631	2.722986137
13	114	1	0.582029357	R	-0.01	1.53961005	3.02104871	0	NA	NA	-0.874883754	0.412260529	3.456274678	-1.448761804
13	115	0	2	R	0.02	1.83253059	1.53961005	13.66506118	NA	NA	-0.957248696	0.493538025	3.394109396	0
13	116	1	0.465743791	R	0.01	1.045272245	1.83253059	0	NA	NA	0.791246332	0.337205362	3.727178489	1.979741869
13	117	0	2	R	0.16	2.564854215	1.045272245	15.12970843	NA	NA	0.134338107	0.009720072	3.660140674	0
13	118	1	0.384448046	R	-0.02	0.21035611	2.564854215	0	NA	NA	1.5131259	1.233164979	4.030667003	2.191934368
13	119	1	0.489029285	R	-0.16	1.08386577	0.21035611	0	NA	NA	0.650231437	0.227723042	3.95817058	0
13	120	0	2	R	-0.01	-0.350867675	1.08386577	-10	NA	NA	-0.059758125	0.001923379	3.886978093	0
13	121	0	2	R	0.02	-0.019416834	-0.350867675	9.961166332	612	560	-1.651457089	1.468945353	3.528654458	-1.448761804
13	122	1	0.616768394	R	-0.16	-1.602118928	-0.019416834	0	NA	NA	0.034967286	0.000658559	3.752478961	1.443135731
13	123	1	0.463572406	R	-0.02	-0.754365509	-1.602118928	0	NA	NA	-0.170415658	0.015641919	3.684986087	0
13	124	0	2	R	0.01	-0.995276996	-0.754365509	8.009446008	NA	NA	-0.343560628	0.06357375	3.618707153	0
13	125	1	0.593193739	R	-0.01	-1.404690283	-0.995276996	0	NA	NA	0.64473905	0.22389222	3.784622065	1.160377945
13	126	0	2	R	0.16	-1.736861516	-1.404690283	6.526276968	NA	NA	0.203066267	0.022209901	3.716551058	0
13	127	1	0.279868592	R	-0.16	-2.516043692	-1.736861516	0	NA	NA	0.799514892	0.344289809	3.837929809	0.94550208
13	128	1	0.872537557	R	-0.01	-1.82337828	-2.516043692	0	NA	NA	0.348709404	0.065493526	3.768899998	0
13	129	1	0.814532661	R	-0.02	-3.667741861	-1.82337828	0	NA	NA	0.0488838	0.001287066	3.701111771	0
13	130	0	2	R	0.01	-3.142029606	-3.667741861	3.715940788	NA	NA	-0.015857664	0.000135441	3.634542797	0
13	131	1	0.0118498	R	0.02	-2.818968181	-3.142029606	0	742	800	0.41032929	0.090685132	3.676343202	0.538351308
13	132	0	2	R	0.16	-3.088459792	-2.818968181	3.823080416	NA	NA	0.147977407	0.01179402	3.610219721	0
13	133	0	2	R	0.16	-3.251687901	-3.088459792	3.496624198	NA	NA	0.50117227	0.13528359	3.655547637	0.553873288
13	134	1	0.489055613	R	-0.02	-3.3970649	-3.251687901	0	NA	NA	0.683779577	0.251827587	3.690644897	0.506577558
13	135	0	2	R	0.02	-4.365502349	-3.3970649	1.268995302	NA	NA	0.352296058	0.066847723	3.624264184	0
13	136	1	0.570371438	R	-0.01	-3.731873103	-4.365502349	0	NA	NA	0.377965909	0.076944275	3.595676708	0.183847192
13	137	1	0.500392688	R	0.01	-3.990985019	-3.731873103	0	NA	NA	0.186326361	0.018699055	3.531004112	0
13	138	1	0.558762159	R	-0.16	-4.565740866	-3.990985019	0	NA	NA	0.086678363	0.00404662	3.467494731	0
13	139	1	0.605255501	R	-0.16	-4.478171663	-4.565740866	0	NA	NA	0.045782491	0.001128937	3.405127642	0
13	140	0	2	R	0.01	-4.173725021	-4.478171663	1.652549958	NA	NA	0.016034673	0.000138481	3.343882301	0
13	141	1	0.849294456	R	-0.02	-1.255930126	-4.173725021	0	622	780	0.213983912	0.024662284	3.331399994	0.239415126
13	142	0	2	R	0.02	-2.668005885	-1.255930126	4.66398823	NA	NA	-0.076078672	0.003117431	3.271480735	0
13	143	0	2	R	0.16	-3.384699901	-2.668005885	3.230600198	NA	NA	0.469332742	0.118640443	3.347154042	0.6757008
13	144	1	0.431097571	R	-0.01	-1.946751708	-3.384699901	0	NA	NA	0.643260759	0.222866694	3.380125693	0.468037017
13	145	1	0.48855092	R	-0.16	-2.872818331	-1.946751708	0	NA	NA	0.230718536	0.02867055	3.319330043	0
13	146	1	0.500641241	R	-0.01	-1.401395616	-2.872818331	0	NA	NA	0.022512281	0.000272967	3.259627876	0
13	147	0	2	R	0.01	-1.920747588	-1.401395616	6.158504824	NA	NA	-0.178927612	0.017243514	3.200999523	0
13	148	0	2	R	0.02	-0.949088314	-1.920747588	8.101823372	NA	NA	0.558171837	0.167805771	3.321044116	0.892220656
13	149	0	2	R	-0.02	-1.535361026	-0.949088314	-10	NA	NA	1.199313474	0.774705213	3.494977128	1.173761225
13	150	0	2	R	0.16	-1.002186098	-1.535361026	7.995627804	NA	NA	-0.788478762	0.334850577	3.143704106	-1.448761804
13	151	1	0.640472457	R	-0.02	0.385033735	-1.002186098	0	512	850	0.340894533	0.06259089	3.317763989	1.158376016
13	152	0	2	R	0.02	0.77247915	0.385033735	11.5449583	NA	NA	-0.114656003	0.007080512	3.258089989	0
13	153	1	0.547087729	R	0.01	0.69902238	0.77247915	0	NA	NA	1.110753012	0.664516932	3.532459324	1.672589462
13	154	0	2	R	-0.01	1.533451825	0.69902238	-10	NA	NA	0.346616443	0.064709698	3.468923768	0
13	155	0	2	R	0.16	2.989139815	1.533451825	15.97827963	NA	NA	-1.564035911	1.317542075	3.118119346	-1.448761804
13	156	1	0.419290609	R	-0.16	2.50196972	2.989139815	0	NA	NA	0.570705182	0.175426292	3.522868366	2.314872123
13	157	0	2	R	0.16	1.425635345	2.50196972	12.85127069	NA	NA	-0.229555557	0.02838224	3.459505315	0
13	158	1	1.244572653	R	0.01	3.727055135	1.425635345	0	NA	NA	1.09527602	0.646127478	3.76792752	1.861843011
13	159	1	1.685526242	R	0.02	4.263272115	3.727055135	0	NA	NA	0.052738061	0.001498026	3.700156785	0
13	160	1	0.488985554	R	-0.02	3.686903955	4.263272115	0	NA	NA	-0.63722562	0.218704395	3.633604987	0
13	161	1	0.523911117	R	-0.16	2.15677909	3.686903955	0	392	640	-1.007744671	0.546980788	3.568250206	0
13	162	0	2	R	-0.01	2.108987555	2.15677909	-10	NA	NA	-1.174554765	0.74304924	3.504070909	0
13	163	1	1.407231524	R	-0.01	3.39578403	2.108987555	0	NA	NA	-2.540863054	3.47723121	3.152634322	-1.448761804
13	164	0	2	R	0.16	2.07844148	3.39578403	14.15688296	NA	NA	-2.12473629	2.431538349	3.095930379	0
13	165	1	0.384037509	R	-0.02	2.8097113	2.07844148	0	NA	NA	0.051447256	0.001425593	3.448547296	2.05099513
13	166	0	2	R	0.02	3.510761245	2.8097113	17.02152249	NA	NA	-0.504539017	0.137107296	3.386521	0
13	167	0	2	R	0.01	2.86293356	3.510761245	15.72586712	NA	NA	1.373049693	1.015414973	3.816530828	2.466013163
13	168	1	0.442344953	R	-0.16	2.7773415	2.86293356	0	NA	NA	2.422018358	3.159554955	4.201438201	2.278303562
13	169	1	1.372574149	R	-0.01	3.18008249	2.7773415	0	NA	NA	0.866392752	0.404297144	4.125870252	0
13	170	1	0.454242501	R	0.02	3.73661769	3.18008249	0	NA	NA	-0.046042956	0.001141819	4.051661483	0
13	171	1	0.570402675	R	-0.02	2.734457215	3.73661769	0	322	640	-0.651389093	0.22853463	3.978787449	0
13	172	0	2	R	0.16	1.64261119	2.734457215	13.28522238	NA	NA	-0.933038692	0.468889341	3.907224142	0
13	173	1	1.674631833	R	0.01	1.70394218	1.64261119	0	NA	NA	0.703669279	0.266690923	4.220109254	1.924712275
13	174	1	0.430942727	R	-0.16	3.150853935	1.70394218	0	NA	NA	0.000138849	1.04E-08	4.144205483	0
13	175	0	2	R	0.02	1.869154255	3.150853935	13.73830851	NA	NA	-0.657019673	0.232502592	4.069666933	0
13	176	1	0.198416665	R	0.01	0.625522185	1.869154255	0	NA	NA	0.981448621	0.518807435	4.392697846	1.990353663
13	177	1	1.314384511	R	-0.01	0.824488265	0.625522185	0	NA	NA	0.278565092	0.04179501	4.313689859	0
13	178	1	0.454155485	R	-0.02	0.984659	0.824488265	0	NA	NA	-0.202819874	0.022156036	4.236102928	0
13	179	0	2	R	0.16	0.3907713	0.984659	10.7815426	NA	NA	-0.510108769	0.140151139	4.159911492	0
13	180	1	0.454134958	R	-0.16	0.106584965	0.3907713	0	NA	NA	0.746244367	0.299939169	4.396042678	1.561988711
13	181	NA	NA	R	NA	NA	0.106584965	NA	462	780	0.11214062	0.006773248	4.316974532	0
14	1	1	0.008524895	R	0.02	-0.927785635	NA	0	NA	NA	0	0	0	0
14	2	1	0.547040428	R	-0.16	0.586520385	-0.927785635	0	NA	NA	-0.520715635	0.165927386	0	0
14	3	0	2	R	-0.01	1.203093795	0.586520385	-10	NA	NA	-1.043120673	0.665864623	0	0
14	4	1	0.954383958	R	0.01	0.789473625	1.203093795	0	NA	NA	-2.830348315	4.902262995	-0.274712509	-1.608286819
14	5	0	2	R	0.16	1.450883795	0.789473625	12.90176759	NA	NA	-1.884730628	2.173779119	-0.269771471	0
14	6	1	1.488640167	R	-0.02	2.50061622	1.450883795	0	NA	NA	0.258794108	0.040985063	0.089508388	2.074974276
14	7	0	2	R	0.16	1.34671155	2.50061622	12.6934231	NA	NA	-0.310998892	0.059188117	0.087898472	0
14	8	0	2	R	0.02	2.80806748	1.34671155	15.61613496	NA	NA	1.063372272	0.691970372	0.435021721	2.041466506
14	9	1	1.465401081	R	-0.02	2.694660455	2.80806748	0	NA	NA	2.4690516	3.73058697	0.85619209	2.511522402
14	10	1	0.616826404	R	-0.16	3.412709455	2.694660455	0	NA	NA	1.040751643	0.662843569	0.840792439	0
14	11	1	1.139982043	R	-0.01	3.52510855	3.412709455	0	392	770	-0.241560212	0.035708174	0.82566977	0
14	12	1	1.046978848	R	0.01	4.406487355	3.52510855	0	NA	NA	-0.656818545	0.264002263	0.8108191	0
14	13	1	0.558768406	R	-0.16	3.913596385	4.406487355	0	NA	NA	-0.971978563	0.578136261	0.796235537	0
14	14	1	0.791352925	R	0.01	3.025878985	3.913596385	0	NA	NA	-1.523025187	1.419485653	0.781914278	0
14	15	1	0.756374706	R	0.02	2.85658845	3.025878985	0	NA	NA	-1.401566759	1.202110566	0.767850604	0
14	16	1	0.89588017	R	-0.01	4.246836235	2.85658845	0	NA	NA	-1.315478579	1.058971807	0.754039881	0
14	17	0	2	R	0.16	4.332996755	4.246836235	18.66599351	NA	NA	-1.360827853	1.133243445	0.740477561	0
14	18	1	0.582004814	R	-0.02	2.724304835	4.332996755	0	NA	NA	0.881165288	0.475150946	1.239937367	3.002027133
14	19	0	2	R	0.16	3.99493122	2.724304835	17.98986244	NA	NA	0.086710733	0.004601109	1.217635593	0
14	20	1	0.570156352	R	-0.16	2.888245125	3.99493122	0	NA	NA	1.710212895	1.789852282	1.689938967	2.893285864
14	21	1	1.116639431	R	-0.01	4.57856007	2.888245125	0	512	750	0.234603856	0.033681167	1.659543369	0
14	22	0	2	R	-0.02	4.39763227	4.57856007	-10	NA	NA	-0.440451866	0.118717227	1.629694475	0
14	23	1	1.070161261	R	0.02	3.02104871	4.39763227	0	NA	NA	-2.282115888	3.187074573	1.32566994	-1.608286819
14	24	0	2	R	0.01	1.53961005	3.02104871	13.0792201	NA	NA	-1.838049104	2.06743115	1.301826162	0
14	25	1	0.791144087	R	-0.02	1.83253059	1.53961005	0	NA	NA	0.398377848	0.09711967	1.637713779	2.103513729
14	26	1	1.360877407	R	-0.01	1.045272245	1.83253059	0	NA	NA	-0.146666592	0.013163738	1.608257515	0
14	27	1	0.733327949	R	-0.16	2.564854215	1.045272245	0	NA	NA	-0.423122328	0.109559167	1.579331057	0
14	28	0	2	R	0.02	0.21035611	2.564854215	10.42071222	NA	NA	-1.026099559	0.644311434	1.550924877	0
14	29	0	2	R	0.16	1.08386577	0.21035611	12.16773154	NA	NA	0.598479979	0.219187655	1.809299616	1.675949411
14	30	1	0.744743561	R	0.01	-0.350867675	1.08386577	0	NA	NA	1.527074809	1.427044324	2.111019979	1.956920225
14	31	1	1.616580528	R	-0.02	-0.019416834	-0.350867675	0	442	640	0.691054846	0.292241488	2.073050731	0
14	32	1	0.547015885	R	0.16	-1.602118928	-0.019416834	0	NA	NA	0.157615593	0.015202506	2.035764405	0
14	33	1	0.733089212	R	0.02	-0.754365509	-1.602118928	0	NA	NA	-0.188763557	0.021804852	1.999148719	0
14	34	1	0.919060352	R	-0.01	-0.995276996	-0.754365509	0	NA	NA	-0.329851728	0.066581621	1.963191609	0
14	35	0	2	R	0.01	-1.404690283	-0.995276996	7.190619434	NA	NA	-0.399764668	0.097797027	1.927881234	0
14	36	1	0.628460227	R	-0.16	-1.736861516	-1.404690283	0	NA	NA	0.623068613	0.237568352	2.090741267	1.156457846
14	37	0	2	R	0.16	-2.516043692	-1.736861516	4.967912616	NA	NA	0.104233796	0.006648657	2.053136756	0
14	38	1	0.826144172	R	0.01	-1.82337828	-2.516043692	0	NA	NA	0.591146026	0.213848587	2.152683381	0.798982838
14	39	1	0.767961227	R	0.02	-3.667741861	-1.82337828	0	NA	NA	0.211370682	0.027340493	2.113964765	0
14	40	1	0.953964496	R	-0.01	-3.142029606	-3.667741861	0	NA	NA	0.085095838	0.004431324	2.075942551	0
14	41	1	0.663371957	R	-0.02	-2.818968181	-3.142029606	0	512	700	-0.019987314	0.00024447	2.038604212	0
14	42	1	1.174865214	R	-0.16	-3.088459792	-2.818968181	0	NA	NA	-0.102780225	0.006464515	2.001937449	0
14	43	1	0.593653362	R	-0.16	-3.251687901	-3.088459792	0	NA	NA	-0.205439719	0.025827696	1.965930181	0
14	44	1	0.814478221	R	0.02	-3.3970649	-3.251687901	0	NA	NA	-0.252303368	0.038954975	1.930570549	0
14	45	1	1.163234516	R	-0.02	-4.365502349	-3.3970649	0	NA	NA	-0.211043379	0.027255886	1.895846902	0
14	46	1	0.640069952	R	0.01	-3.731873103	-4.365502349	0	NA	NA	-0.139570258	0.011920723	1.861747801	0
14	47	0	2	R	-0.01	-3.990985019	-3.731873103	-10	NA	NA	-0.125456907	0.009631768	1.828262014	0
14	48	0	2	R	0.16	-4.565740866	-3.990985019	0.868518268	NA	NA	-1.547207816	1.464920775	1.520666002	-1.608286819
14	49	0	2	R	0.16	-4.478171663	-4.565740866	1.043656674	NA	NA	-0.778840894	0.371205438	1.517174267	0.139682648
14	50	1	0.628613286	R	-0.01	-4.173725021	-4.478171663	0	NA	NA	-0.345664006	0.073118143	1.518556607	0.167849927
14	51	1	0.976863549	R	0.02	-1.255930126	-4.173725021	0	512	570	-0.235968971	0.034074276	1.491243528	0
14	52	1	1.523494779	R	-0.02	-2.668005885	-1.255930126	0	NA	NA	-0.325022572	0.064646331	1.464421708	0
14	53	1	0.523913348	R	-0.16	-3.384699901	-2.668005885	0	NA	NA	-0.297504093	0.054163002	1.438082313	0
14	54	1	0.895825282	R	0.01	-1.946751708	-3.384699901	0	NA	NA	-0.295621145	0.05347956	1.412216662	0
14	55	0	2	R	0.16	-2.872818331	-1.946751708	4.254363338	NA	NA	-0.318882609	0.062226948	1.386816236	0
14	56	0	2	R	0.01	-1.401395616	-2.872818331	7.197208768	NA	NA	0.256077272	0.040129052	1.478745352	0.684223648
14	57	1	0.779640119	R	-0.01	-1.920747588	-1.401395616	0	NA	NA	1.021554742	0.638616485	1.649864655	1.1575176
14	58	1	1.860760047	R	-0.02	-0.949088314	-1.920747588	0	NA	NA	0.479044599	0.140432857	1.620189841	0
14	59	0	2	R	0.02	-1.535361026	-0.949088314	6.929277948	NA	NA	0.090563309	0.005019049	1.591048767	0
14	60	1	0.512308085	R	-0.16	-1.002186098	-1.535361026	0	NA	NA	0.890582286	0.485361072	1.752787763	1.114426639
14	61	1	0.89585161	R	0.02	0.385033735	-1.002186098	0	432	640	0.189833587	0.02205276	1.721261753	0
14	62	0	2	R	-0.02	0.77247915	0.385033735	-10	NA	NA	-0.176301233	0.019020746	1.690302779	0
14	63	1	0.698200687	R	-0.01	0.69902238	0.77247915	0	NA	NA	-1.870225059	2.1404475	1.385188129	-1.608286819
14	64	1	1.361100972	R	0.01	1.533451825	0.69902238	0	NA	NA	-1.423458487	1.239956498	1.360273845	0
14	65	1	0.791029851	R	-0.16	2.989139815	1.533451825	0	NA	NA	-1.23641231	0.935499323	1.335807673	0
14	66	0	2	R	0.16	2.50196972	2.989139815	15.00393944	NA	NA	-1.568193697	1.504929809	1.311781556	0
14	67	1	0.558271745	R	-0.16	1.425635345	2.50196972	0	NA	NA	0.448991986	0.123365583	1.700364562	2.413063803
14	68	0	2	R	-0.01	3.727055135	1.425635345	-10	NA	NA	-0.361177479	0.079828535	1.669781449	0
14	69	1	0.593378034	R	-0.02	4.263272115	3.727055135	0	NA	NA	-2.182851999	2.915851606	1.3650359	-1.608286819
14	70	1	1.209849681	R	0.02	3.686903955	4.263272115	0	NA	NA	-1.871772759	2.143991609	1.340484078	0
14	71	1	1.023785725	R	0.16	2.15677909	3.686903955	0	512	540	-1.657670975	1.681564396	1.316373849	0
14	72	1	1.349147644	R	0.01	2.108987555	2.15677909	0	NA	NA	-1.724924095	1.820777233	1.292697274	0
14	73	1	0.837645908	R	0.01	3.39578403	2.108987555	0	NA	NA	-1.460921636	1.306082704	1.269446548	0
14	74	1	0.617029442	R	-0.16	2.07844148	3.39578403	0	NA	NA	-1.390166464	1.182634247	1.246614017	0
14	75	1	1.07017554	R	0.02	2.8097113	2.07844148	0	NA	NA	-1.558524949	1.486429632	1.224192156	0
14	76	1	1.825763086	R	-0.02	3.510761245	2.8097113	0	NA	NA	-1.407933092	1.213056055	1.202173577	0
14	77	0	2	R	-0.01	2.86293356	3.510761245	-10	NA	NA	-1.362659001	1.136295312	1.180551032	0
14	78	0	2	R	0.16	2.7773415	2.86293356	15.554683	NA	NA	-2.735842873	4.580354991	0.884604884	-1.608286819
14	79	1	0.872580396	R	0.01	3.18008249	2.7773415	0	NA	NA	-0.184002452	0.020718774	1.296000794	2.501639164
14	80	0	2	R	-0.02	3.73661769	3.18008249	-10	NA	NA	-0.594114228	0.216001488	1.272690652	0
14	81	0	2	R	0.02	2.734457215	3.73661769	15.46891443	422	540	-2.325668181	3.309880685	0.975087262	-1.608286819
14	82	1	0.477322726	R	-0.16	1.64261119	2.734457215	0	NA	NA	0.387343531	0.091814115	1.382499566	2.487845118
14	83	0	2	R	-0.01	1.70394218	1.64261119	-10	NA	NA	-0.424519033	0.11028366	1.357633639	0
14	84	0	2	R	0.16	3.150853935	1.70394218	16.30170787	NA	NA	-2.082687608	2.654392262	1.058502447	-1.608286819
14	85	1	0.756391217	R	-0.02	1.869154255	3.150853935	0	NA	NA	0.27360432	0.045810258	1.487292305	2.621782189
14	86	1	0.535536907	R	-0.01	0.625522185	1.869154255	0	NA	NA	-0.225281535	0.03105761	1.460541553	0
14	87	1	0.907508637	R	0.01	0.824488265	0.625522185	0	NA	NA	-0.446272323	0.121875593	1.434271947	0
14	88	0	2	R	0.02	0.984659	0.824488265	11.969318	NA	NA	-0.590299263	0.213236389	1.40847483	0
14	89	1	0.59362391	R	-0.16	0.3907713	0.984659	0	NA	NA	1.03842459	0.659882733	1.711953843	1.925009637
14	90	0	2	R	0.16	0.106584965	0.3907713	10.21316993	NA	NA	0.121123125	0.008977822	1.681162283	0
14	91	1	0.860973794	R	0.02	-0.927785635	0.106584965	0	402	690	1.074870762	0.707016152	1.931493098	1.642570658
14	92	1	0.617608656	R	-0.16	0.586520385	-0.927785635	0	NA	NA	0.452555776	0.125331737	1.896752856	0
14	93	1	0.965638479	R	-0.01	1.203093795	0.586520385	0	NA	NA	-0.255042879	0.039805515	1.862637462	0
14	94	1	0.744764088	R	0.01	0.789473625	1.203093795	0	NA	NA	-0.500368462	0.15321338	1.829135673	0
14	95	0	2	R	0.16	1.450883795	0.789473625	12.90176759	NA	NA	-0.625495165	0.239422384	1.796236454	0
14	96	1	0.930744152	R	-0.02	2.50061622	1.450883795	0	NA	NA	0.845887087	0.437866406	2.118356662	2.074974276
14	97	0	2	R	0.16	1.34671155	2.50061622	12.6934231	NA	NA	0.076481228	0.003579534	2.080255455	0
14	98	0	2	R	0.02	2.80806748	1.34671155	15.61613496	NA	NA	1.256542508	0.966209285	2.391543754	2.041466506
14	99	1	0.65172564	R	-0.02	2.694660455	2.80806748	0	NA	NA	2.559938009	4.010289582	2.777523706	2.511522402
14	100	1	0.779725797	R	-0.16	3.412709455	2.694660455	0	NA	NA	1.112894121	0.757922034	2.727566581	0
14	101	1	0.686394171	R	-0.01	3.52510855	3.412709455	0	412	640	-0.188406665	0.021722478	2.678507997	0
14	102	1	1.732764799	R	0.01	4.406487355	3.52510855	0	NA	NA	-0.623158243	0.237636706	2.630331788	0
14	103	1	0.558770637	R	-0.16	3.913596385	4.406487355	0	NA	NA	-0.950609379	0.552994773	2.583022089	0
14	104	1	0.686647633	R	0.01	3.025878985	3.913596385	0	NA	NA	-1.509097874	1.393643363	2.536563312	0
14	105	1	1.384044649	R	0.02	2.85658845	3.025878985	0	NA	NA	-1.393191093	1.187786036	2.490940151	0
14	106	0	2	R	-0.01	4.246836235	2.85658845	-10	NA	NA	-1.311324475	1.052294185	2.446137578	0
14	107	0	2	R	0.16	4.332996755	4.246836235	18.66599351	NA	NA	-2.801870967	4.804111724	2.127428326	-1.608286819
14	108	1	0.663106446	R	-0.02	2.724304835	4.332996755	0	NA	NA	0.022217985	0.000302083	2.601942143	3.002027133
14	109	0	2	R	0.16	3.99493122	2.724304835	17.98986244	NA	NA	-0.43713599	0.116936466	2.555143066	0
14	110	1	0.453944861	R	-0.16	2.888245125	3.99493122	0	NA	NA	1.390532497	1.183257108	3.003389749	2.893285864
14	111	1	0.907497481	R	-0.01	4.57856007	2.888245125	0	452	570	0.039674823	0.000963267	2.949370151	0
14	112	1	1.360786821	R	-0.02	4.39763227	4.57856007	0	NA	NA	-0.559337058	0.191453815	2.896322161	0
14	113	0	2	R	0.02	3.02104871	4.39763227	16.04209742	NA	NA	-0.91100687	0.507878866	2.844228301	0
14	114	1	0.802914457	R	0.01	1.53961005	3.02104871	0	NA	NA	1.287814173	1.014899964	3.233767896	2.580029383
14	115	1	0.895826175	R	-0.02	1.83253059	1.53961005	0	NA	NA	0.415930988	0.105866704	3.175604668	0
14	116	1	0.733190508	R	-0.01	1.045272245	1.83253059	0	NA	NA	-0.13549639	0.01123498	3.118487576	0
14	117	1	0.651732333	R	-0.16	2.564854215	1.045272245	0	NA	NA	-0.420742818	0.108330378	3.062397804	0
14	118	0	2	R	0.02	0.21035611	2.564854215	10.42071222	NA	NA	-1.024647102	0.642488662	3.007316873	0
14	119	0	2	R	0.16	1.08386577	0.21035611	12.16773154	NA	NA	0.59936439	0.219835947	3.23949664	1.675949411
14	120	1	0.930806179	R	0.01	-0.350867675	1.08386577	0	NA	NA	1.527613744	1.428051767	3.515493179	1.956920225
14	121	1	1.267849668	R	-0.02	-0.019416834	-0.350867675	0	412	690	0.694441612	0.295112978	3.452262781	0
14	122	0	2	R	0.16	-1.602118928	-0.019416834	6.795762144	NA	NA	0.159681628	0.015603669	3.390169656	0
14	123	0	2	R	0.02	-0.754365509	-1.602118928	8.491268982	NA	NA	0.793528756	0.385338298	3.515881441	1.092953468
14	124	1	0.605254609	R	-0.01	-0.995276996	-0.754365509	0	NA	NA	1.49429416	1.366435181	3.685909838	1.365639598
14	125	1	1.163164903	R	0.01	-1.404690283	-0.995276996	0	NA	NA	0.712413821	0.310585738	3.61961429	0
14	126	1	0.709851912	R	-0.16	-1.736861516	-1.404690283	0	NA	NA	0.261213514	0.041754965	3.554511148	0
14	127	0	2	R	0.16	-2.516043692	-1.736861516	4.967912616	NA	NA	-0.114566267	0.008032123	3.490578964	0
14	128	1	0.988922188	R	0.01	-1.82337828	-2.516043692	0	NA	NA	0.450474874	0.124181809	3.564271451	0.798982838
14	129	1	0.919129964	R	0.02	-3.667741861	-1.82337828	0	NA	NA	0.125114808	0.009579311	3.500163716	0
14	130	1	0.779630749	R	-0.01	-3.142029606	-3.667741861	0	NA	NA	0.032480006	0.000645578	3.437209038	0
14	131	1	1.186457983	R	-0.02	-2.818968181	-3.142029606	0	452	640	-0.052082818	0.001659991	3.375386673	0
14	132	1	0.71028967	R	-0.16	-3.088459792	-2.818968181	0	NA	NA	-0.12235839	0.009161875	3.31467626	0
14	133	1	0.582083352	R	-0.16	-3.251687901	-3.088459792	0	NA	NA	-0.217382342	0.028917808	3.255057797	0
14	134	1	0.744704293	R	0.02	-3.3970649	-3.251687901	0	NA	NA	-0.259588334	0.041237011	3.196511644	0
14	135	1	1.081876744	R	-0.02	-4.365502349	-3.3970649	0	NA	NA	-0.217045435	0.028828241	3.139018515	0
14	136	1	0.860955499	R	0.01	-3.731873103	-4.365502349	0	NA	NA	-0.143292008	0.01256495	3.082559468	0
14	137	1	1.128322786	R	-0.01	-3.990985019	-3.731873103	0	NA	NA	-0.127727164	0.009983513	3.027115907	0
14	138	0	2	R	0.16	-4.565740866	-3.990985019	0.868518268	NA	NA	-0.104998895	0.006746621	2.972669565	0
14	139	0	2	R	0.16	-4.478171663	-4.565740866	1.043656674	NA	NA	0.041734199	0.001065862	2.943061789	0.139682648
14	140	1	0.558751449	R	-0.01	-4.173725021	-4.478171663	0	NA	NA	0.149676061	0.013709497	2.918797816	0.167849927
14	141	1	1.198026655	R	0.02	-1.255930126	-4.173725021	0	512	640	0.064288082	0.002529169	2.866299706	0
14	142	1	0.930836969	R	-0.02	-2.668005885	-1.255930126	0	NA	NA	-0.141866642	0.012316219	2.814745836	0
14	143	1	0.558685406	R	-0.16	-3.384699901	-2.668005885	0	NA	NA	-0.185861015	0.021139438	2.764119227	0
14	144	0	2	R	0.01	-1.946751708	-3.384699901	6.106496584	NA	NA	-0.227519191	0.031677646	2.714403199	0
14	145	0	2	R	0.16	-2.872818331	-1.946751708	4.254363338	NA	NA	0.604189428	0.223389667	2.833334472	0.982099797
14	146	1	0.686645402	R	0.01	-1.401395616	-2.872818331	0	NA	NA	0.816990863	0.408461601	2.899246205	0.684223648
14	147	1	1.558477906	R	-0.01	-1.920747588	-1.401395616	0	NA	NA	0.324725827	0.064528341	2.847099756	0
14	148	1	0.849587187	R	-0.02	-0.949088314	-1.920747588	0	NA	NA	0.057857684	0.002048514	2.795891222	0
14	149	1	0.77958077	R	0.02	-1.535361026	-0.949088314	0	NA	NA	-0.166359485	0.016936044	2.745603735	0
14	150	1	0.593683706	R	-0.16	-1.002186098	-1.535361026	0	NA	NA	-0.266446121	0.043444584	2.696220729	0
14	151	1	0.860970671	R	0.02	0.385033735	-1.002186098	0	442	580	-0.515337554	0.162517607	2.647725937	0
14	152	1	1.593317792	R	-0.02	0.77247915	0.385033735	0	NA	NA	-0.606453579	0.225067073	2.600103382	0
14	153	1	0.628499495	R	-0.01	0.69902238	0.77247915	0	NA	NA	-0.689022968	0.290525485	2.553337377	0
14	154	1	0.489006973	R	0.01	1.533451825	0.69902238	0	NA	NA	-0.734273165	0.329937857	2.507412514	0
14	155	1	0.547116288	R	-0.16	2.989139815	1.533451825	0	NA	NA	-0.816011267	0.407482674	2.462313667	0
14	156	0	2	R	0.16	2.50196972	2.989139815	15.00393944	NA	NA	-1.311750283	1.05297769	2.418025976	0
14	157	1	0.465713001	R	-0.16	1.425635345	2.50196972	0	NA	NA	0.605421723	0.22430184	2.786711838	2.413063803
14	158	0	2	R	-0.01	3.727055135	1.425635345	-10	NA	NA	-0.265755794	0.043219757	2.736589453	0
14	159	1	1.18643701	R	-0.02	4.263272115	3.727055135	0	NA	NA	-2.124645048	2.76241935	2.412656072	-1.608286819
14	160	0	2	R	0.02	3.686903955	4.263272115	17.37380791	NA	NA	-1.836266688	2.063423384	2.369261533	0
14	161	0	2	R	0.16	2.15677909	3.686903955	14.31355818	452	700	0.872034788	0.465355078	2.803927733	2.794206626
14	162	0	2	R	0.01	2.108987555	2.15677909	14.21797511	NA	NA	1.876450522	2.154721133	3.146707047	2.302030695
14	163	1	0.512228209	R	0.01	3.39578403	2.108987555	0	NA	NA	2.788538593	4.758500894	3.480695274	2.286658196
14	164	1	0.50008657	R	-0.16	2.07844148	3.39578403	0	NA	NA	1.199251219	0.880110442	3.418090758	0
14	165	0	2	R	0.02	2.8097113	2.07844148	15.6194226	NA	NA	0.021012311	0.000270187	3.35661226	0
14	166	1	0.523863816	R	-0.02	3.510761245	2.8097113	0	NA	NA	1.80945378	2.0036037	3.725324604	2.512051149
14	167	1	0.965608581	R	-0.01	2.86293356	3.510761245	0	NA	NA	0.599263193	0.219761719	3.658320134	0
14	168	0	2	R	0.16	2.7773415	2.86293356	15.554683	NA	NA	-0.096380933	0.005684589	3.59252082	0
14	169	1	0.523886128	R	0.01	3.18008249	2.7773415	0	NA	NA	1.392924154	1.187330914	3.955211584	2.501639164
14	170	1	0.837698564	R	-0.02	3.73661769	3.18008249	0	NA	NA	0.367806418	0.082785723	3.884072318	0
14	171	1	1.302726592	R	0.02	2.734457215	3.73661769	0	432	640	-0.298485395	0.054520899	3.814212578	0
14	172	1	0.558768406	R	-0.16	1.64261119	2.734457215	0	NA	NA	-0.634938247	0.246706058	3.745609349	0
14	173	1	0.651719392	R	-0.01	1.70394218	1.64261119	0	NA	NA	-1.045422519	0.668806582	3.678240033	0
14	174	0	2	R	0.16	3.150853935	1.70394218	16.30170787	NA	NA	-1.021676796	0.638769096	3.612082436	0
14	175	1	1.035232574	R	-0.02	1.869154255	3.150853935	0	NA	NA	0.895755864	0.491016579	3.994943068	2.621782189
14	176	1	0.558682283	R	-0.01	0.625522185	1.869154255	0	NA	NA	0.154229098	0.014556249	3.923089183	0
14	177	1	0.826035736	R	0.01	0.824488265	0.625522185	0	NA	NA	-0.21477194	0.028227468	3.852527678	0
14	178	1	1.360789499	R	0.02	0.984659	0.824488265	0	NA	NA	-0.453721185	0.125978071	3.783235305	0
14	179	1	0.779477243	R	-0.16	0.3907713	0.984659	0	NA	NA	-0.610636789	0.228182728	3.715189242	0
14	180	0	2	R	0.16	0.106584965	0.3907713	10.21316993	NA	NA	-0.880045362	0.473943917	3.648367067	0
14	181	NA	NA	R	NA	NA	0.106584965	NA	592	650	0.464160895	0.131842046	3.863315324	1.642570658
16	1	0	2	R	0.02	-0.927785635	NA	8.14442873	NA	NA	0	0	0	0
16	2	1	0.61695849	R	-0.16	0.586520385	-0.927785635	0	NA	NA	1.695625422	1.804761873	0.177156138	0.985618154
16	3	0	2	R	-0.01	1.203093795	0.586520385	-10	NA	NA	0.006688358	2.81E-05	0.173969771	0
16	4	0	2	R	0.01	0.789473625	1.203093795	11.57894725	NA	NA	-1.934334303	2.348676142	-0.046677475	-1.210174693
16	5	0	2	R	0.16	1.450883795	0.789473625	12.90176759	NA	NA	-0.017906182	0.000201264	0.206025239	1.401254894
16	6	0	2	R	-0.02	2.50061622	1.450883795	-10	NA	NA	1.008018911	0.637818965	0.482956537	1.561339263
16	7	0	2	R	0.16	1.34671155	2.50061622	12.6934231	NA	NA	-1.098648498	0.757665656	0.256751791	-1.210174693
16	8	1	0.523883004	R	0.02	2.80806748	1.34671155	0	NA	NA	0.292766681	0.053802613	0.528238839	1.536125941
16	9	1	1.314135957	R	-0.02	2.694660455	2.80806748	0	NA	NA	-0.371334518	0.086554711	0.518737825	0
16	10	1	0.733095906	R	-0.16	3.412709455	2.694660455	0	NA	NA	-0.758484807	0.361121912	0.509407696	0
16	11	0	2	R	-0.01	3.52510855	3.412709455	-10	402	850	-1.132703047	0.805363989	0.500245384	0
16	12	0	2	R	0.01	4.406487355	3.52510855	18.81297471	NA	NA	-2.391132213	3.588948692	0.273729677	-1.210174693
16	13	1	0.593633728	R	-0.16	3.913596385	4.406487355	0	NA	NA	-0.075099437	0.003540246	0.678022734	2.27669859
16	14	0	2	R	0.01	3.025878985	3.913596385	16.05175797	NA	NA	-0.765287965	0.367629062	0.665827675	0
16	15	0	2	R	0.02	2.85658845	3.025878985	15.7131769	NA	NA	0.73472464	0.338851396	1.00300689	1.942543128
16	16	1	0.860928278	R	-0.01	4.246836235	2.85658845	0	NA	NA	1.62685997	1.661347245	1.326756774	1.901568903
16	17	0	2	R	0.16	4.332996755	4.246836235	18.66599351	NA	NA	0.326324912	0.066843707	1.302893449	0
16	18	0	2	R	-0.02	2.724304835	4.332996755	-10	NA	NA	1.480709037	1.376256943	1.685478642	2.258911297
16	19	0	2	R	0.16	3.99493122	2.724304835	17.98986244	NA	NA	-0.719850998	0.32527096	1.437645081	-1.210174693
16	20	1	0.442459189	R	-0.16	2.888245125	3.99493122	0	NA	NA	0.803299236	0.405055727	1.803099523	2.177087626
16	21	0	2	R	-0.01	4.57856007	2.888245125	-10	432	840	-0.123072188	0.009507797	1.770668597	0
16	22	1	0.825919269	R	-0.02	4.39763227	4.57856007	0	NA	NA	-1.864590743	2.182363637	1.521302791	-1.210174693
16	23	0	2	R	0.02	3.02104871	4.39763227	16.04209742	NA	NA	-1.816551953	2.07136062	1.49394032	0
16	24	0	2	R	0.01	1.53961005	3.02104871	13.0792201	NA	NA	0.0921288	0.005327837	1.816014792	1.941374032
16	25	1	1.139994538	R	-0.02	1.83253059	1.53961005	0	NA	NA	1.057796758	0.702367702	2.067848395	1.582814117
16	26	1	1.814080178	R	-0.01	1.045272245	1.83253059	0	NA	NA	0.192127892	0.023170793	2.030655639	0
16	27	1	0.814594688	R	-0.16	2.564854215	1.045272245	0	NA	NA	-0.271250619	0.046185063	1.994131841	0
16	28	0	2	R	0.02	0.21035611	2.564854215	10.42071222	NA	NA	-0.746490117	0.349790648	1.958264967	0
16	29	0	2	R	0.16	1.08386577	0.21035611	12.16773154	NA	NA	0.364738182	0.083506932	2.149712646	1.261088221
16	30	0	2	R	0.01	-0.350867675	1.08386577	9.29826465	NA	NA	1.111739556	0.775829315	2.375717756	1.472508078
16	31	1	0.674850042	R	-0.02	-0.019416834	-0.350867675	0	412	850	1.421985812	1.269260005	2.535241765	1.125252457
16	32	0	2	R	0.16	-1.602118928	-0.019416834	6.795762144	NA	NA	0.567098005	0.201872104	2.489642374	0
16	33	0	2	R	0.02	-0.754365509	-1.602118928	8.491268982	NA	NA	0.893366705	0.500979084	2.592683331	0.822405937
16	34	0	2	R	-0.01	-0.995276996	-0.754365509	-10	NA	NA	1.233792481	0.955529958	2.730751328	1.027591884
16	35	0	2	R	0.01	-1.404690283	-0.995276996	7.190619434	NA	NA	-0.561824096	0.198134815	2.464117273	-1.210174693
16	36	1	0.477448118	R	-0.16	-1.736861516	-1.404690283	0	NA	NA	0.255299919	0.040913009	2.576206194	0.870190567
16	37	0	2	R	0.16	-2.516043692	-1.736861516	4.967912616	NA	NA	-0.02844324	0.00050783	2.529870008	0
16	38	0	2	R	0.01	-1.82337828	-2.516043692	6.35324344	NA	NA	0.405971338	0.103454841	2.592428371	0.601204213
16	39	0	2	R	0.02	-3.667741861	-1.82337828	2.664516278	NA	NA	0.786456178	0.388247909	2.683995009	0.768853443
16	40	0	2	R	-0.01	-3.142029606	-3.667741861	-10	NA	NA	0.740757248	0.344438657	2.693678186	0.322453017
16	41	1	1.221520987	R	-0.02	-2.818968181	-3.142029606	0	412	710	-0.706200453	0.31305169	2.427710938	-1.210174693
16	42	1	0.570414277	R	-0.16	-3.088459792	-2.818968181	0	NA	NA	-0.51643153	0.167411608	2.384045619	0
16	43	1	1.012045252	R	-0.16	-3.251687901	-3.088459792	0	NA	NA	-0.392552049	0.096728525	2.341165674	0
16	44	1	1.186409343	R	0.02	-3.3970649	-3.251687901	0	NA	NA	-0.305301459	0.058508347	2.299056976	0
16	45	0	2	R	-0.02	-4.365502349	-3.3970649	-10	NA	NA	-0.234730872	0.034586012	2.257705655	0
16	46	0	2	R	0.01	-3.731873103	-4.365502349	2.536253794	NA	NA	-1.228120464	0.946764588	1.999579898	-1.210174693
16	47	1	0.675528768	R	-0.01	-3.990985019	-3.731873103	0	NA	NA	-0.499695126	0.156736555	2.018783168	0.306931016
16	48	0	2	R	0.16	-4.565740866	-3.990985019	0.868518268	NA	NA	-0.317362742	0.063222541	1.982472909	0
16	49	0	2	R	0.16	-4.478171663	-4.565740866	1.043656674	NA	NA	-0.077964725	0.003815543	1.965707588	0.105105883
16	50	1	0.791261001	R	-0.01	-4.173725021	-4.478171663	0	NA	NA	0.081957216	0.004216329	1.953053389	0.12630069
16	51	0	2	R	0.02	-1.255930126	-4.173725021	7.488139748	422	640	0.047703493	0.001428435	1.917925361	0
16	52	0	2	R	-0.02	-2.668005885	-1.255930126	-10	NA	NA	0.647248508	0.262967565	2.046309812	0.906195722
16	53	1	0.605272012	R	-0.16	-3.384699901	-2.668005885	0	NA	NA	-0.795820812	0.397548989	1.791986266	-1.210174693
16	54	1	0.872635729	R	0.01	-1.946751708	-3.384699901	0	NA	NA	-0.54309328	0.185143695	1.759755225	0
16	55	0	2	R	0.16	-2.872818331	-1.946751708	4.254363338	NA	NA	-0.479641709	0.144408897	1.728103898	0
16	56	0	2	R	0.01	-1.401395616	-2.872818331	7.197208768	NA	NA	0.077906473	0.003809844	1.789561999	0.514852285
16	57	0	2	R	-0.01	-1.920747588	-1.401395616	-10	NA	NA	0.644910313	0.261071049	1.913926941	0.870987991
16	58	1	1.093439169	R	-0.02	-0.949088314	-1.920747588	0	NA	NA	-0.850679776	0.454247228	1.661984462	-1.210174693
16	59	0	2	R	0.02	-1.535361026	-0.949088314	6.929277948	NA	NA	-0.744650346	0.348068611	1.63209166	0
16	60	1	0.74471411	R	-0.16	-1.002186098	-1.535361026	0	NA	NA	0.123923532	0.009639791	1.753460916	0.838563681
16	61	0	2	R	0.02	0.385033735	-1.002186098	10.77006747	412	850	-0.174593482	0.019134456	1.721922799	0
16	62	1	0.91926919	R	-0.02	0.77247915	0.385033735	0	NA	NA	0.737162157	0.341103467	1.92522049	1.30336631
16	63	1	0.779554888	R	-0.01	0.69902238	0.77247915	0	NA	NA	0.083496963	0.004376243	1.890593071	0
16	64	1	1.511839091	R	0.01	1.533451825	0.69902238	0	NA	NA	-0.309244112	0.060029254	1.856588467	0
16	65	1	0.91914826	R	-0.16	2.989139815	1.533451825	0	NA	NA	-0.617391418	0.239266141	1.823195477	0
16	66	0	2	R	0.16	2.50196972	2.989139815	15.00393944	NA	NA	-0.999664589	0.627290464	1.7904031	0
16	67	1	0.721535713	R	-0.16	1.425635345	2.50196972	0	NA	NA	0.456407227	0.130757044	2.084563507	1.815738781
16	68	1	1.418889443	R	-0.01	3.727055135	1.425635345	0	NA	NA	-0.195230492	0.023925189	2.04707011	0
16	69	0	2	R	-0.02	4.263272115	3.727055135	-10	NA	NA	-0.736827388	0.340793725	2.010251076	0
16	70	1	0.965566189	R	0.02	3.686903955	4.263272115	0	NA	NA	-2.210018262	3.06585629	1.756576091	-1.210174693
16	71	0	2	R	0.16	2.15677909	3.686903955	14.31355818	412	730	-1.962445413	2.417437417	1.724981944	0
16	72	0	2	R	0.01	2.108987555	2.15677909	14.21797511	NA	NA	-0.173632156	0.018924325	2.005301981	1.732190588
16	73	1	1.325946935	R	0.01	3.39578403	2.108987555	0	NA	NA	0.973373477	0.594728958	2.278501017	1.720623367
16	74	1	0.779568722	R	-0.16	2.07844148	3.39578403	0	NA	NA	0.006179251	2.40E-05	2.237519419	0
16	75	0	2	R	0.02	2.8097113	2.07844148	15.6194226	NA	NA	-0.530431454	0.176611349	2.197274925	0
16	76	0	2	R	-0.02	3.510761245	2.8097113	-10	NA	NA	0.849657747	0.453156394	2.497505128	1.890222995
16	77	0	2	R	-0.01	2.86293356	3.510761245	-10	NA	NA	-1.173490894	0.864409472	2.235066287	-1.210174693
16	78	0	2	R	0.16	2.7773415	2.86293356	15.554683	NA	NA	-2.350060364	3.466714721	1.977347729	-1.210174693
16	79	0	2	R	0.01	3.18008249	2.7773415	16.36016498	NA	NA	-0.333614533	0.069863444	2.280125383	1.882388373
16	80	0	2	R	-0.02	3.73661769	3.18008249	-10	NA	NA	1.018126342	0.650673946	2.594977914	1.979865764
16	81	0	2	R	0.02	2.734457215	3.73661769	15.46891443	302	640	-1.091095589	0.747283975	2.330785907	-1.210174693
16	82	1	0.663307252	R	-0.16	1.64261119	2.734457215	0	NA	NA	0.497885281	0.155603243	2.625340928	1.872008877
16	83	0	2	R	-0.01	1.70394218	1.64261119	-10	NA	NA	-0.188997745	0.022421947	2.578120994	0
16	84	0	2	R	0.16	3.150853935	1.70394218	16.30170787	NA	NA	-1.65108244	1.71118745	2.314232181	-1.210174693
16	85	1	0.628604361	R	-0.02	1.869154255	3.150853935	0	NA	NA	0.137664928	0.011896157	2.62719971	1.972791432
16	86	1	1.163216666	R	-0.01	0.625522185	1.869154255	0	NA	NA	-0.37138987	0.086580517	2.579946345	0
16	87	0	2	R	0.01	0.824488265	0.625522185	11.64897653	NA	NA	-0.579705609	0.210947836	2.533542889	0
16	88	0	2	R	0.02	0.984659	0.824488265	11.969318	NA	NA	0.551227555	0.190731273	2.741360481	1.40972966
16	89	1	0.640116361	R	-0.16	0.3907713	0.984659	0	NA	NA	1.263281158	1.001751742	2.952408232	1.448496574
16	90	0	2	R	0.16	0.106584965	0.3907713	10.21316993	NA	NA	0.394407412	0.097645044	2.899305598	0
16	91	0	2	R	0.02	-0.927785635	0.106584965	8.14442873	322	640	1.007978677	0.637768051	3.069313101	1.235971979
16	92	1	0.663373741	R	-0.16	0.586520385	-0.927785635	0	NA	NA	1.280588653	1.029388632	3.191263929	0.985618154
16	93	1	1.383530585	R	-0.01	1.203093795	0.586520385	0	NA	NA	0.387278453	0.094147055	3.133865186	0
16	94	0	2	R	0.01	0.789473625	1.203093795	11.57894725	NA	NA	-0.163537438	0.016787826	3.077498828	0
16	95	0	2	R	0.16	1.450883795	0.789473625	12.90176759	NA	NA	0.80111232	0.402853267	3.274009451	1.401254894
16	96	1	0.86097781	R	-0.02	2.50061622	1.450883795	0	NA	NA	1.426523572	1.27737371	3.495759341	1.561339263
16	97	0	2	R	0.16	1.34671155	2.50061622	12.6934231	NA	NA	0.362924416	0.082678472	3.43288388	0
16	98	0	2	R	0.02	2.80806748	1.34671155	15.61613496	NA	NA	1.146392575	0.824948426	3.647244348	1.536125941
16	99	1	0.860985843	R	-0.02	2.694660455	2.80806748	0	NA	NA	1.874006385	2.204459893	3.921323584	1.889825133
16	100	1	0.709867977	R	-0.16	3.412709455	2.694660455	0	NA	NA	0.6196776	0.241041413	3.850793835	0
16	101	1	1.244582024	R	-0.01	3.52510855	3.412709455	0	312	730	-0.284990979	0.050982637	3.781532648	0
16	102	0	2	R	0.01	4.406487355	3.52510855	18.81297471	NA	NA	-0.771596477	0.37371501	3.713517209	0
16	103	1	0.605367507	R	-0.16	3.913596385	4.406487355	0	NA	NA	0.909602396	0.519353736	4.055941525	2.27669859
16	104	0	2	R	0.01	3.025878985	3.913596385	16.05175797	NA	NA	-0.159082622	0.01588567	3.98299051	0
16	105	0	2	R	0.02	2.85658845	3.025878985	15.7131769	NA	NA	1.10645926	0.76847709	4.260506537	1.942543128
16	106	0	2	R	-0.01	4.246836235	2.85658845	-10	NA	NA	1.856770211	2.164095336	4.525666349	1.901568903
16	107	0	2	R	0.16	4.332996755	4.246836235	18.66599351	NA	NA	-0.623881648	0.244323078	4.226748575	-1.210174693
16	108	1	0.919090249	R	-0.02	2.724304835	4.332996755	0	NA	NA	0.904886099	0.51398199	4.556744698	2.258911297
16	109	0	2	R	0.16	3.99493122	2.724304835	17.98986244	NA	NA	0.026787595	0.00045043	4.47478613	0
16	110	1	0.756386755	R	-0.16	2.888245125	3.99493122	0	NA	NA	1.262893465	1.001136973	4.785613916	2.177087626
16	111	0	2	R	-0.01	4.57856007	2.888245125	-10	322	720	0.162113373	0.016496726	4.69953886	0
16	112	0	2	R	-0.02	4.39763227	4.57856007	-10	NA	NA	-1.687571626	1.787658255	4.397493779	-1.210174693
16	113	1	0.779641458	R	0.02	3.02104871	4.39763227	0	NA	NA	-2.799787778	4.920512008	4.100881344	-1.210174693
16	114	0	2	R	0.01	1.53961005	3.02104871	13.0792201	NA	NA	-2.259901319	3.205819161	4.027122031	0
16	115	0	2	R	-0.02	1.83253059	1.53961005	-10	NA	NA	-0.373582575	0.087605887	4.239186194	1.582814117
16	116	0	2	R	-0.01	1.045272245	1.83253059	-10	NA	NA	-1.771739693	1.970424955	3.945421113	-1.210174693
16	117	1	0.802858232	R	-0.16	2.564854215	1.045272245	0	NA	NA	-2.560324734	4.114813656	3.656939752	-1.210174693
16	118	0	2	R	0.02	0.21035611	2.564854215	10.42071222	NA	NA	-2.139994484	2.874652659	3.591165266	0
16	119	0	2	R	0.16	1.08386577	0.21035611	12.16773154	NA	NA	-0.482834511	0.146337853	3.753243258	1.261088221
16	120	1	1.105084593	R	0.01	-0.350867675	1.08386577	0	NA	NA	0.597907682	0.224402833	3.950406928	1.472508078
16	121	1	1.523646053	R	-0.02	-0.019416834	-0.350867675	0	182	550	0.093789199	0.00552161	3.87935408	0
16	122	0	2	R	0.16	-1.602118928	-0.019416834	6.795762144	NA	NA	-0.240977331	0.036451252	3.809579203	0
16	123	1	0.779586571	R	0.02	-0.754365509	-1.602118928	0	NA	NA	0.403389752	0.102143278	3.888879498	0.822405937
16	124	1	1.39571774	R	-0.01	-0.995276996	-0.754365509	0	NA	NA	0.008020951	4.04E-05	3.818933296	0
16	125	1	0.779518743	R	0.01	-1.404690283	-0.995276996	0	NA	NA	-0.213714441	0.028670007	3.750245159	0
16	126	1	1.023706294	R	-0.16	-1.736861516	-1.404690283	0	NA	NA	-0.316798682	0.062998006	3.682792463	0
16	127	0	2	R	0.16	-2.516043692	-1.736861516	4.967912616	NA	NA	-0.374941698	0.088244481	3.616552985	0
16	128	0	2	R	0.01	-1.82337828	-2.516043692	6.35324344	NA	NA	0.197410875	0.024462578	3.659566038	0.601204213
16	129	1	1.105118061	R	0.02	-3.667741861	-1.82337828	0	NA	NA	0.661139989	0.274376506	3.731938915	0.768853443
16	130	0	2	R	-0.01	-3.142029606	-3.667741861	-10	NA	NA	0.375229631	0.088380066	3.664815478	0
16	131	0	2	R	-0.02	-2.818968181	-3.142029606	-10	212	580	-0.926996639	0.539406763	3.381381149	-1.210174693
16	132	1	0.604950276	R	-0.16	-3.088459792	-2.818968181	0	NA	NA	-1.743124676	1.90729105	3.10304473	-1.210174693
16	133	1	0.605286738	R	-0.16	-3.251687901	-3.088459792	0	NA	NA	-1.138896546	0.814195356	3.047232716	0
16	134	0	2	R	0.02	-3.3970649	-3.251687901	3.2058702	NA	NA	-0.758673368	0.361301486	2.992424548	0
16	135	1	0.593529755	R	-0.02	-4.365502349	-3.3970649	0	NA	NA	-0.159045908	0.015878339	3.00833568	0.387966299
16	136	1	1.116711275	R	0.01	-3.731873103	-4.365502349	0	NA	NA	-0.086117936	0.004655296	2.954227123	0
16	137	0	2	R	-0.01	-3.990985019	-3.731873103	-10	NA	NA	-0.078421413	0.003860374	2.901091773	0
16	138	0	2	R	0.16	-4.565740866	-3.990985019	0.868518268	NA	NA	-1.152369724	0.833573209	2.63139394	-1.210174693
16	139	0	2	R	0.16	-4.478171663	-4.565740866	1.043656674	NA	NA	-0.585409172	0.21511917	2.602956988	0.105105883
16	140	1	0.895822159	R	-0.01	-4.173725021	-4.478171663	0	NA	NA	-0.225723469	0.03198258	2.578841087	0.12630069
16	141	0	2	R	0.02	-1.255930126	-4.173725021	7.488139748	242	640	-0.138526759	0.012045572	2.53245751	0
16	142	0	2	R	-0.02	-2.668005885	-1.255930126	-10	NA	NA	0.534634851	0.179421548	2.649788857	0.906195722
16	143	1	0.651736349	R	-0.16	-3.384699901	-2.668005885	0	NA	NA	-0.863306564	0.467832248	2.38461101	-1.210174693
16	144	0	2	R	0.01	-1.946751708	-3.384699901	6.106496584	NA	NA	-0.582720777	0.213147909	2.341720895	0
16	145	0	2	R	0.16	-2.872818331	-1.946751708	4.254363338	NA	NA	0.165254256	0.017142153	2.432429619	0.738992763
16	146	0	2	R	0.01	-1.401395616	-2.872818331	7.197208768	NA	NA	0.473076494	0.140482688	2.48121957	0.514852285
16	147	1	1.674671994	R	-0.01	-1.920747588	-1.401395616	0	NA	NA	0.887080966	0.493954095	2.593144214	0.870987991
16	148	0	2	R	-0.02	-0.949088314	-1.920747588	-10	NA	NA	0.392246867	0.096578184	2.546503378	0
16	149	0	2	R	0.02	-1.535361026	-0.949088314	6.929277948	NA	NA	-1.079169634	0.731037243	2.283183246	-1.210174693
16	150	1	0.663247457	R	-0.16	-1.002186098	-1.535361026	0	NA	NA	-0.079089769	0.003926456	2.392841832	0.838563681
16	151	1	1.407306492	R	0.02	0.385033735	-1.002186098	0	262	640	-0.297179208	0.055436641	2.349803676	0
16	152	0	2	R	-0.02	0.77247915	0.385033735	-10	NA	NA	-0.515008414	0.166490216	2.307539614	0
16	153	0	2	R	-0.01	0.69902238	0.77247915	-10	NA	NA	-1.773820016	1.975054897	2.048517533	-1.210174693
16	154	1	0.837546844	R	0.01	1.533451825	0.69902238	0	NA	NA	-2.536014787	4.037045388	1.794154279	-1.210174693
16	155	1	0.686646294	R	-0.16	2.989139815	1.533451825	0	NA	NA	-1.975801453	2.450454653	1.761884243	0
16	156	0	2	R	0.16	2.50196972	2.989139815	15.00393944	NA	NA	-1.828374212	2.098409499	1.730194623	0
16	157	1	0.54711138	R	-0.16	1.425635345	2.50196972	0	NA	NA	-0.049199409	0.001519427	2.025437951	1.815738781
16	158	0	2	R	-0.01	3.727055135	1.425635345	-10	NA	NA	-0.503758794	0.159296176	1.989007999	0
16	159	0	2	R	-0.02	4.263272115	3.727055135	-10	NA	NA	-2.019109231	2.559055458	1.735715096	-1.210174693
16	160	1	0.721068504	R	0.02	3.686903955	4.263272115	0	NA	NA	-2.992433695	5.620942486	1.486977972	-1.210174693
16	161	0	2	R	0.16	2.15677909	3.686903955	14.31355818	242	570	-2.439934858	3.736943505	1.460232873	0
16	162	1	1.535138418	R	0.01	2.108987555	2.15677909	0	NA	NA	-0.465348351	0.135930348	1.745314742	1.732190588
16	163	0	2	R	0.01	3.39578403	2.108987555	16.79156806	NA	NA	-0.760408233	0.362955757	1.713923145	0
16	164	1	0.55860553	R	-0.16	2.07844148	3.39578403	0	NA	NA	0.785124536	0.386934246	2.048343309	2.032073073
16	165	0	2	R	0.02	2.8097113	2.07844148	15.6194226	NA	NA	-0.055615803	0.001941585	2.011501377	0
16	166	0	2	R	-0.02	3.510761245	2.8097113	-10	NA	NA	1.139089528	0.814471304	2.315072942	1.890222995
16	167	1	1.442257044	R	-0.01	2.86293356	3.510761245	0	NA	NA	-0.997105746	0.624083222	2.055915365	-1.210174693
16	168	0	2	R	0.16	2.7773415	2.86293356	15.554683	NA	NA	-1.148628241	0.828169151	2.01893724	0
16	169	0	2	R	0.01	3.18008249	2.7773415	16.36016498	NA	NA	0.399317308	0.100091302	2.320966857	1.882388373
16	170	1	1.616475663	R	-0.02	3.73661769	3.18008249	0	NA	NA	1.4652524	1.347674316	2.635084804	1.979865764
16	171	0	2	R	0.02	2.734457215	3.73661769	15.46891443	232	640	0.275718077	0.047718914	2.587689616	0
16	172	1	0.593539572	R	-0.16	1.64261119	2.734457215	0	NA	NA	1.331937452	1.113596175	2.877623911	1.872008877
16	173	1	1.06959588	R	-0.01	1.70394218	1.64261119	0	NA	NA	0.320264142	0.064383814	2.825866363	0
16	174	1	0.512307192	R	0.16	3.150853935	1.70394218	0	NA	NA	-0.246037558	0.037998188	2.775039737	0
16	175	1	0.721495998	R	-0.02	1.869154255	3.150853935	0	NA	NA	-0.788070201	0.389843126	2.72512729	0
16	176	1	0.651785882	R	-0.01	0.625522185	1.869154255	0	NA	NA	-0.935943328	0.549868922	2.676112579	0
16	177	1	0.779617808	R	0.01	0.824488265	0.625522185	0	NA	NA	-0.923941194	0.53585678	2.627979456	0
16	178	0	2	R	0.02	0.984659	0.824488265	11.969318	NA	NA	-0.933052033	0.546476884	2.580712065	0
16	179	1	0.744618169	R	-0.16	0.3907713	0.984659	0	NA	NA	0.357638642	0.080287686	2.794649272	1.448496574
16	180	0	2	R	0.16	0.106584965	0.3907713	10.21316993	NA	NA	-0.158337958	0.015737297	2.744384125	0
16	181	NA	NA	R	NA	NA	0.106584965	NA	222	560	0.670502175	0.282202236	2.917178077	1.235971979
17	1	0	2	R	-0.02	-0.927785635	NA	-10	NA	NA	0	0	0	0
17	2	0	2	R	0.16	0.586520385	-0.927785635	11.17304077	NA	NA	-3.89569912	8.441891725	-0.218850269	-1.301006709
17	3	0	2	R	0.01	1.203093795	0.586520385	12.40618759	NA	NA	0.160307761	0.014294799	0.029608315	1.4536201
17	4	1	1.139983828	R	-0.01	0.789473625	1.203093795	0	NA	NA	1.610156906	1.442133155	0.300585523	1.614053329
17	5	1	0.698244418	R	-0.16	1.450883795	0.789473625	0	NA	NA	0.440462717	0.107916356	0.295179127	0
17	6	0	2	R	0.02	2.50061622	1.450883795	15.00123244	NA	NA	-0.33336339	0.061816551	0.289869974	0
17	7	1	0.67491787	R	-0.16	1.34671155	2.50061622	0	NA	NA	1.279427846	0.910543211	0.612958686	1.951670405
17	8	0	2	R	-0.02	2.80806748	1.34671155	-10	NA	NA	0.212314696	0.025074315	0.601933883	0
17	9	0	2	R	0.02	2.694660455	2.80806748	15.38932091	NA	NA	-1.761258193	1.725500206	0.372257105	-1.301006709
17	10	0	2	R	0.16	3.412709455	2.694660455	16.82541891	NA	NA	0.409848898	0.093436488	0.702357311	2.002160975
17	11	0	2	R	0.01	3.52510855	3.412709455	17.0502171	562	720	1.648661514	1.511930971	1.05794931	2.188998288
17	12	1	1.048036873	R	-0.01	4.406487355	3.52510855	0	NA	NA	2.570076504	3.674185388	1.412065269	2.218244683
17	13	0	2	R	0.16	3.913596385	4.406487355	17.82719277	NA	NA	0.839854917	0.392353473	1.386667567	0
17	14	1	1.174840671	R	-0.01	3.025878985	3.913596385	0	NA	NA	1.980313406	2.181407581	1.751875264	2.319329739
17	15	1	0.581946803	R	-0.02	2.85658845	3.025878985	0	NA	NA	0.617536151	0.212125919	1.720365669	0
17	16	1	1.593274507	R	0.01	4.246836235	2.85658845	0	NA	NA	-0.192859798	0.020689614	1.68942281	0
17	17	1	0.861075536	R	-0.16	4.332996755	4.246836235	0	NA	NA	-0.819007802	0.373117003	1.659036497	0
17	18	0	2	R	0.02	2.724304835	4.332996755	15.44860967	NA	NA	-1.383713392	1.065028553	1.629196718	0
17	19	1	0.698284579	R	-0.16	3.99493122	2.724304835	0	NA	NA	0.591226191	0.194435828	1.937986881	2.009874482
17	20	0	2	R	0.16	2.888245125	3.99493122	15.77649025	NA	NA	-0.488384027	0.132675846	1.903129841	0
17	21	0	2	R	0.01	4.57856007	2.888245125	19.15712014	542	730	1.031024101	0.591298256	2.21416866	2.052531966
17	22	1	0.919393244	R	0.02	4.39763227	4.57856007	0	NA	NA	2.356829211	3.089763138	2.593598246	2.492354182
17	23	1	0.930740136	R	-0.02	3.02104871	4.39763227	0	NA	NA	0.715203832	0.28453037	2.546949244	0
17	24	0	2	R	-0.01	1.53961005	3.02104871	-10	NA	NA	-0.142065772	0.01122659	2.501139281	0
17	25	1	1.488614731	R	0.02	1.83253059	1.53961005	0	NA	NA	-1.81346048	1.829300927	2.237302996	-1.301006709
17	26	0	2	R	0.01	1.045272245	1.83253059	12.09054449	NA	NA	-1.545233931	1.328181525	2.197062395	0
17	27	0	2	R	0.16	2.564854215	1.045272245	15.12970843	NA	NA	0.223331303	0.027743942	2.422147459	1.572987949
17	28	0	2	R	-0.02	0.21035611	2.564854215	-10	NA	NA	1.407900389	1.102586881	2.709696281	1.968385217
17	29	1	0.849432789	R	-0.16	1.08386577	0.21035611	0	NA	NA	-0.762277089	0.323217373	2.442108847	-1.301006709
17	30	1	0.733096798	R	-0.01	-0.350867675	1.08386577	0	NA	NA	-0.937134128	0.48850889	2.398184564	0
17	31	0	2	R	0.02	-0.019416834	-0.350867675	9.961166332	512	640	-0.842843815	0.395151079	2.355050312	0
17	32	1	0.523892821	R	-0.16	-1.602118928	-0.019416834	0	NA	NA	0.46759833	0.121622763	2.530692276	1.295954423
17	33	0	2	R	-0.02	-0.754365509	-1.602118928	-10	NA	NA	0.046058401	0.001180013	2.485174713	0
17	34	0	2	R	0.01	-0.995276996	-0.754365509	8.009446008	NA	NA	-1.499222296	1.250261989	2.221625571	-1.301006709
17	35	1	0.651725193	R	-0.01	-1.404690283	-0.995276996	0	NA	NA	-0.063306993	0.00222932	2.356953887	1.042034299
17	36	0	2	R	0.16	-1.736861516	-1.404690283	6.526276968	NA	NA	-0.240639419	0.032210874	2.31456122	0
17	37	1	0.628503958	R	-0.16	-2.516043692	-1.736861516	0	NA	NA	0.493676481	0.135566954	2.415758782	0.849073012
17	38	0	2	R	-0.01	-1.82337828	-2.516043692	-10	NA	NA	0.141594894	0.011152292	2.372308438	0
17	39	1	0.756399696	R	-0.02	-3.667741861	-1.82337828	0	NA	NA	-1.359520151	1.028111605	2.110789332	-1.301006709
17	40	0	2	R	0.01	-3.142029606	-3.667741861	3.715940788	NA	NA	-0.832545882	0.385554093	2.072824232	0
17	41	0	2	R	0.02	-2.818968181	-3.142029606	4.362063638	462	640	-0.093940639	0.004908807	2.116865443	0.483446389
17	42	0	2	R	0.16	-3.088459792	-2.818968181	3.823080416	NA	NA	0.40800439	0.092597367	2.174254937	0.567507406
17	43	0	2	R	0.16	-3.251687901	-3.088459792	3.496624198	NA	NA	0.635806046	0.224863139	2.218816549	0.497385327
17	44	1	1.453802958	R	-0.02	-3.3970649	-3.251687901	0	NA	NA	0.744825941	0.308587657	2.255432163	0.454913154
17	45	1	1.046925745	R	0.02	-4.365502349	-3.3970649	0	NA	NA	0.393452677	0.086110076	2.214865486	0
17	46	1	0.941851416	R	-0.01	-3.731873103	-4.365502349	0	NA	NA	0.23844154	0.031625165	2.17502845	0
17	47	1	1.325977279	R	0.01	-3.990985019	-3.731873103	0	NA	NA	0.116017731	0.00748717	2.135907932	0
17	48	1	0.721445573	R	-0.16	-4.565740866	-3.990985019	0	NA	NA	0.048524688	0.001309768	2.097491044	0
17	49	1	0.605258625	R	-0.16	-4.478171663	-4.565740866	0	NA	NA	0.032222025	0.00057753	2.059765129	0
17	50	1	1.023649176	R	0.01	-4.173725021	-4.478171663	0	NA	NA	0.030902561	0.0005312	2.022717762	0
17	51	1	1.279360776	R	-0.02	-1.255930126	-4.173725021	0	452	670	0.008528083	4.05E-05	1.986336735	0
17	52	0	2	R	0.02	-2.668005885	-1.255930126	4.66398823	NA	NA	-0.192652258	0.020645108	1.950610066	0
17	53	0	2	R	0.16	-3.384699901	-2.668005885	3.230600198	NA	NA	0.38571707	0.08275737	2.017597491	0.606787998
17	54	1	1.128507528	R	-0.01	-1.946751708	-3.384699901	0	NA	NA	0.568733973	0.179923258	2.052010331	0.420303253
17	55	1	0.523899515	R	-0.16	-2.872818331	-1.946751708	0	NA	NA	0.192997691	0.02071921	2.015102442	0
17	56	1	1.407347992	R	-0.01	-1.401395616	-2.872818331	0	NA	NA	0.014151357	0.000111395	1.978858386	0
17	57	1	1.60487397	R	0.01	-1.920747588	-1.401395616	0	NA	NA	-0.177153394	0.017456932	1.943266224	0
17	58	0	2	R	0.02	-0.949088314	-1.920747588	8.101823372	NA	NA	-0.260315377	0.037693686	1.90831423	0
17	59	0	2	R	-0.02	-1.535361026	-0.949088314	-10	NA	NA	0.6628149	0.244373151	2.05129951	1.054052656
17	60	0	2	R	0.16	-1.002186098	-1.535361026	7.995627804	NA	NA	-1.077194259	0.645441705	1.795554139	-1.301006709
17	61	1	1.744440121	R	-0.02	0.385033735	-1.002186098	0	472	620	0.139923228	0.010890519	1.938243455	1.040236541
17	62	0	2	R	0.02	0.77247915	0.385033735	11.5449583	NA	NA	-0.258203299	0.037084509	1.903381801	0
17	63	1	0.919087572	R	0.01	0.69902238	0.77247915	0	NA	NA	0.956955659	0.509392555	2.121808898	1.50200682
17	64	0	2	R	-0.01	1.533451825	0.69902238	-10	NA	NA	0.211863996	0.024967973	2.083645598	0
17	65	0	2	R	0.16	2.989139815	1.533451825	15.97827963	NA	NA	-1.596954688	1.418581037	1.827318442	-1.301006709
17	66	1	0.52385623	R	-0.16	2.50196972	2.989139815	0	NA	NA	0.390034745	0.084620494	2.144136987	2.078784899
17	67	0	2	R	0.16	1.425635345	2.50196972	12.85127069	NA	NA	-0.432707502	0.104149649	2.105572089	0
17	68	0	2	R	0.01	3.727055135	1.425635345	17.45411027	NA	NA	0.858549368	0.410014776	2.348951231	1.671958938
17	69	0	2	R	0.02	4.263272115	3.727055135	18.52654423	NA	NA	2.116317665	2.491326668	2.688686173	2.270791456
17	70	1	0.965551909	R	-0.02	3.686903955	4.263272115	0	NA	NA	2.969230251	4.904070629	3.045780815	2.410315833
17	71	1	0.698318047	R	-0.16	2.15677909	3.686903955	0	432	680	1.15884019	0.746992188	2.990998762	0
17	72	1	0.79125163	R	-0.01	2.108987555	2.15677909	0	NA	NA	0.081924787	0.003733358	2.93720203	0
17	73	0	2	R	-0.01	3.39578403	2.108987555	-10	NA	NA	-0.447126781	0.11120654	2.884372898	0
17	74	0	2	R	0.16	2.07844148	3.39578403	14.15688296	NA	NA	-2.177661961	2.637848768	2.613643693	-1.301006709
17	75	1	1.488662032	R	-0.02	2.8097113	2.07844148	0	NA	NA	-0.084392723	0.003961676	2.876457912	1.841819971
17	76	0	2	R	0.02	3.510761245	2.8097113	17.02152249	NA	NA	-0.619895969	0.213750228	2.824721336	0
17	77	1	1.17513608	R	0.01	2.86293356	3.510761245	0	NA	NA	1.187624598	0.784562113	3.146431782	2.214511495
17	78	1	0.954049281	R	-0.16	2.7773415	2.86293356	0	NA	NA	0.150942368	0.012673346	3.089839398	0
17	79	1	1.465386356	R	-0.01	3.18008249	2.7773415	0	NA	NA	-0.598312888	0.19912495	3.034264899	0
17	80	0	2	R	0.02	3.73661769	3.18008249	17.47323538	NA	NA	-0.959371294	0.511967511	2.979689973	0
17	81	0	2	R	-0.02	2.734457215	3.73661769	-10	402	720	1.015930408	0.574112341	3.308498868	2.273279645
17	82	0	2	R	0.16	1.64261119	2.734457215	13.28522238	NA	NA	-1.23020382	0.841827494	3.030141245	-1.301006709
17	83	1	0.709864407	R	0.01	1.70394218	1.64261119	0	NA	NA	0.430303942	0.102995823	3.266387936	1.728416344
17	84	1	0.605242561	R	-0.16	3.150853935	1.70394218	0	NA	NA	-0.200056019	0.022262412	3.207637997	0
17	85	0	2	R	0.02	1.869154255	3.150853935	13.73830851	NA	NA	-0.859195994	0.410632624	3.149944746	0
17	86	1	0.755833422	R	0.01	0.625522185	1.869154255	0	NA	NA	0.776293826	0.335213289	3.393952429	1.787363154
17	87	0	2	R	-0.01	0.824488265	0.625522185	-10	NA	NA	0.105969152	0.006246373	3.332908088	0
17	88	0	2	R	-0.02	0.984659	0.824488265	-10	NA	NA	-1.602404906	1.428280462	3.054111435	-1.301006709
17	89	0	2	R	0.16	0.3907713	0.984659	10.7815426	NA	NA	-2.624812858	3.8323543	2.780329278	-1.301006709
17	90	1	0.616912974	R	-0.16	0.106584965	0.3907713	0	NA	NA	-0.600633814	0.200672804	2.96627604	1.402685925
17	91	1	0.872700434	R	-0.02	-0.927785635	0.106584965	0	422	570	-0.769689961	0.329534287	2.912923976	0
17	92	0	2	R	0.16	0.586520385	-0.927785635	11.17304077	NA	NA	-0.700130495	0.272663466	2.860531514	0
17	93	0	2	R	0.01	1.203093795	0.586520385	12.40618759	NA	NA	0.573194447	0.182756534	3.053603691	1.4536201
17	94	1	0.535558326	R	-0.01	0.789473625	1.203093795	0	NA	NA	1.53293308	1.307119686	3.270190682	1.614053329
17	95	1	0.756417099	R	-0.16	1.450883795	0.789473625	0	NA	NA	0.553639421	0.170499447	3.211372345	0
17	96	0	2	R	0.02	2.50061622	1.450883795	15.00123244	NA	NA	-0.198970421	0.022021454	3.153611929	0
17	97	1	0.710034869	R	-0.16	1.34671155	2.50061622	0	NA	NA	1.278317861	0.908963988	3.425192776	1.951670405
17	98	1	1.127970706	R	-0.02	2.80806748	1.34671155	0	NA	NA	0.245184591	0.033439156	3.36358654	0
17	99	0	2	R	0.02	2.694660455	2.80806748	15.38932091	NA	NA	-0.414662134	0.095643997	3.303088366	0
17	100	0	2	R	0.16	3.412709455	2.694660455	16.82541891	NA	NA	1.17739274	0.771101717	3.580474026	2.002160975
17	101	1	0.884177627	R	0.01	3.52510855	3.412709455	0	322	730	2.10802447	2.471839448	3.884299612	2.188998288
17	102	1	1.337600392	R	-0.01	4.406487355	3.52510855	0	NA	NA	0.648995192	0.234289013	3.814435784	0
17	103	0	2	R	0.16	3.913596385	4.406487355	17.82719277	NA	NA	-0.321453301	0.05747841	3.745828541	0
17	104	0	2	R	-0.01	3.025878985	3.913596385	-10	NA	NA	1.270072306	0.897275596	4.068603875	2.319329739
17	105	1	1.314330516	R	-0.02	2.85658845	3.025878985	0	NA	NA	-1.103075078	0.676829233	3.776574843	-1.301006709
17	106	1	1.837293382	R	0.01	4.246836235	2.85658845	0	NA	NA	-1.213726692	0.819427941	3.708648574	0
17	107	1	0.547129675	R	-0.16	4.332996755	4.246836235	0	NA	NA	-1.441503537	1.1558471	3.641944043	0
17	108	0	2	R	0.02	2.724304835	4.332996755	15.44860967	NA	NA	-1.763307392	1.729517734	3.576439272	0
17	109	1	0.651754199	R	-0.16	3.99493122	2.724304835	0	NA	NA	0.359404899	0.071851683	3.850205921	2.009874482
17	110	0	2	R	0.16	2.888245125	3.99493122	15.77649025	NA	NA	-0.629704285	0.220567876	3.78095531	0
17	111	1	1.267861717	R	0.01	4.57856007	2.888245125	0	372	660	0.944741846	0.49647258	4.058219165	2.052531966
17	112	0	2	R	0.02	4.39763227	4.57856007	18.79526454	NA	NA	-0.164597106	0.015070003	3.985227184	0
17	113	1	0.72155624	R	-0.02	3.02104871	4.39763227	0	NA	NA	1.605325091	1.433490932	4.324882919	2.445276526
17	114	0	2	R	-0.01	1.53961005	3.02104871	-10	NA	NA	0.391705319	0.085346929	4.247094667	0
17	115	1	1.105084147	R	0.02	1.83253059	1.53961005	0	NA	NA	-1.487849892	1.231366115	3.951855262	-1.301006709
17	116	0	2	R	0.01	1.045272245	1.83253059	12.09054449	NA	NA	-1.346613571	1.008683546	3.880776363	0
17	117	0	2	R	0.16	2.564854215	1.045272245	15.12970843	NA	NA	0.340091677	0.064337024	4.075577795	1.572987949
17	118	1	1.081832567	R	-0.02	0.21035611	2.564854215	0	NA	NA	1.479121984	1.216961803	4.333387672	1.968385217
17	119	1	0.535543154	R	-0.16	1.08386577	0.21035611	0	NA	NA	0.569882119	0.18065044	4.255446452	0
17	120	1	0.907426529	R	-0.01	-0.350867675	1.08386577	0	NA	NA	-0.145021968	0.011698672	4.178907098	0
17	121	0	2	R	0.02	-0.019416834	-0.350867675	9.961166332	432	640	-0.359657734	0.071952812	4.103744398	0
17	122	1	0.512279526	R	-0.16	-1.602118928	-0.019416834	0	NA	NA	0.762340145	0.323270849	4.247933982	1.295954423
17	123	1	1.372414396	R	-0.02	-0.754365509	-1.602118928	0	NA	NA	0.225850108	0.028373282	4.171529749	0
17	124	0	2	R	0.01	-0.995276996	-0.754365509	8.009446008	NA	NA	-0.100837729	0.005656074	4.096499739	0
17	125	0	2	R	-0.01	-1.404690283	-0.995276996	-10	NA	NA	0.750220627	0.313073973	4.198106175	1.042034299
17	126	0	2	R	0.16	-1.736861516	-1.404690283	6.526276968	NA	NA	-1.033102056	0.593684095	3.903747889	-1.301006709
17	127	1	0.62845621	R	-0.16	-2.516043692	-1.736861516	0	NA	NA	0.033596625	0.000627856	3.976362005	0.849073012
17	128	1	1.092877804	R	-0.01	-1.82337828	-2.516043692	0	NA	NA	-0.139052477	0.010755396	3.904842323	0
17	129	1	1.360818504	R	-0.02	-3.667741861	-1.82337828	0	NA	NA	-0.242002095	0.03257671	3.83460901	0
17	130	1	1.163159994	R	0.01	-3.142029606	-3.667741861	0	NA	NA	-0.181479024	0.018319847	3.765638926	0
17	131	0	2	R	0.02	-2.818968181	-3.142029606	4.362063638	462	670	-0.175669545	0.017165716	3.697909354	0
17	132	0	2	R	0.16	-3.088459792	-2.818968181	3.823080416	NA	NA	0.366096067	0.074551964	3.72686186	0.567507406
17	133	0	2	R	0.16	-3.251687901	-3.088459792	3.496624198	NA	NA	0.610184055	0.207105042	3.743497957	0.497385327
17	134	1	1.012130929	R	-0.02	-3.3970649	-3.251687901	0	NA	NA	0.729196602	0.295772802	3.752690332	0.454913154
17	135	1	1.139963748	R	0.02	-4.365502349	-3.3970649	0	NA	NA	0.383918825	0.081987525	3.685193656	0
17	136	1	1.430533529	R	-0.01	-3.731873103	-4.365502349	0	NA	NA	0.232625918	0.030101294	3.618910989	0
17	137	1	1.24454097	R	0.01	-3.990985019	-3.731873103	0	NA	NA	0.112470219	0.007036295	3.553820495	0
17	138	1	1.116821496	R	-0.16	-4.565740866	-3.990985019	0	NA	NA	0.046360716	0.001195554	3.489900734	0
17	139	1	0.605385802	R	-0.16	-4.478171663	-4.565740866	0	NA	NA	0.045800142	0.001166817	3.427130647	0
17	140	1	0.826021457	R	0.01	-4.173725021	-4.478171663	0	NA	NA	0.039185173	0.000854107	3.365489555	0
17	141	1	1.244553465	R	-0.02	-1.255930126	-4.173725021	0	512	680	0.013580453	0.000102588	3.304957154	0
17	142	0	2	R	0.02	-2.668005885	-1.255930126	4.66398823	NA	NA	-0.189570327	0.019989857	3.245513501	0
17	143	0	2	R	0.16	-3.384699901	-2.668005885	3.230600198	NA	NA	0.387592315	0.083564011	3.289210521	0.606787998
17	144	1	0.988901215	R	-0.01	-1.946751708	-3.384699901	0	NA	NA	0.569877867	0.180647745	3.300751861	0.420303253
17	145	1	0.640180619	R	-0.16	-2.872818331	-1.946751708	0	NA	NA	0.193695463	0.020869299	3.241383846	0
17	146	1	1.151516355	R	-0.01	-1.401395616	-2.872818331	0	NA	NA	0.014512538	0.000117154	3.183083635	0
17	147	0	2	R	0.01	-1.920747588	-1.401395616	6.158504824	NA	NA	-0.183882257	0.01880826	3.125832025	0
17	148	0	2	R	0.02	-0.949088314	-1.920747588	8.101823372	NA	NA	0.52923402	0.15579893	3.204389196	0.801225609
17	149	1	1.244570422	R	-0.02	-1.535361026	-0.949088314	0	NA	NA	1.136076867	0.717933794	3.324063001	1.054052656
17	150	0	2	R	0.16	-1.002186098	-1.535361026	7.995627804	NA	NA	0.500206291	0.139176933	3.264275706	0
17	151	1	1.163230053	R	-0.02	0.385033735	-1.002186098	0	472	670	1.061030562	0.626216852	3.380548287	1.040236541
17	152	0	2	R	0.02	0.77247915	0.385033735	11.5449583	NA	NA	0.303669497	0.051294559	3.319745035	0
17	153	1	1.198104746	R	0.01	0.69902238	0.77247915	0	NA	NA	1.299696432	0.93962122	3.512697127	1.50200682
17	154	1	1.174754994	R	-0.01	1.533451825	0.69902238	0	NA	NA	0.420934871	0.098559564	3.449517018	0
17	155	0	2	R	0.16	2.989139815	1.533451825	15.97827963	NA	NA	-0.180709936	0.018164901	3.387473281	0
17	156	1	0.570325476	R	-0.16	2.50196972	2.989139815	0	NA	NA	1.231996854	0.844283225	3.676230554	2.078784899
17	157	0	2	R	0.16	1.425635345	2.50196972	12.85127069	NA	NA	0.080886937	0.003639366	3.610109098	0
17	158	1	1.372449649	R	0.01	3.727055135	1.425635345	0	NA	NA	1.171840483	0.763846262	3.826427322	1.671958938
17	159	1	1.430481765	R	0.02	4.263272115	3.727055135	0	NA	NA	0.05809198	0.00187716	3.757604397	0
17	160	1	1.453870786	R	-0.02	3.686903955	4.263272115	0	NA	NA	-0.667366097	0.247740633	3.690019336	0
17	161	1	0.547133691	R	-0.16	2.15677909	3.686903955	0	402	640	-1.052719579	0.616445041	3.623649873	0
17	162	1	1.279258588	R	-0.01	2.108987555	2.15677909	0	NA	NA	-1.26725001	0.893292257	3.558474145	0
17	163	0	2	R	-0.01	3.39578403	2.108987555	-10	NA	NA	-1.270119485	0.897342259	3.494470682	0
17	164	0	2	R	0.16	2.07844148	3.39578403	14.15688296	NA	NA	-2.679685119	3.994261479	3.212768131	-1.301006709
17	165	1	0.593584642	R	-0.02	2.8097113	2.07844148	0	NA	NA	-0.39062539	0.084876976	3.464806372	1.841819971
17	166	0	2	R	0.02	3.510761245	2.8097113	17.02152249	NA	NA	-0.806697005	0.361984398	3.402487637	0
17	167	0	2	R	0.01	2.86293356	3.510761245	15.72586712	NA	NA	1.073676509	0.641233001	3.713806256	2.214511495
17	168	1	0.640093603	R	-0.16	2.7773415	2.86293356	0	NA	NA	2.108045929	2.471889774	3.991169981	2.045945863
17	169	0	2	R	-0.01	3.18008249	2.7773415	-10	NA	NA	0.582680422	0.188855577	3.919383959	0
17	170	0	2	R	0.02	3.73661769	3.18008249	17.47323538	NA	NA	-1.527680933	1.298178102	3.630038828	-1.301006709
17	171	1	1.163098414	R	-0.02	2.734457215	3.73661769	0	412	720	0.689733139	0.264625169	3.947150412	2.273279645
17	172	0	2	R	0.16	1.64261119	2.734457215	13.28522238	NA	NA	-0.140471081	0.010975968	3.876156137	0
17	173	1	1.488639274	R	0.01	1.70394218	1.64261119	0	NA	NA	1.066700431	0.63292741	4.097186227	1.728416344
17	174	1	0.616872813	R	-0.16	3.150853935	1.70394218	0	NA	NA	0.188143989	0.019690179	4.023493374	0
17	175	0	2	R	0.02	1.869154255	3.150853935	13.73830851	NA	NA	-0.622395117	0.215477197	3.951125978	0
17	176	1	1.023640698	R	0.01	0.625522185	1.869154255	0	NA	NA	0.920741672	0.471568256	4.180723447	1.787363154
17	177	1	1.732747842	R	-0.01	0.824488265	0.625522185	0	NA	NA	0.194081679	0.020952606	4.105528077	0
17	178	0	2	R	-0.02	0.984659	0.824488265	-10	NA	NA	-0.259944396	0.037586326	4.031685186	0
17	179	0	2	R	0.16	0.3907713	0.984659	10.7815426	NA	NA	-1.840947233	1.88517488	3.740320183	-1.301006709
17	180	1	0.47734593	R	-0.16	0.106584965	0.3907713	0	NA	NA	-0.122974118	0.008411944	3.909000347	1.402685925
17	181	NA	NA	R	NA	NA	0.106584965	NA	462	700	-0.478318935	0.127263572	3.838692246	0
18	1	0	2	R	0.02	-0.927785635	NA	8.14442873	NA	NA	0	0	0	0
18	2	1	0.977136199	R	-0.16	0.586520385	-0.927785635	0	NA	NA	2.003431675	2.78104458	0.147025351	1.069834267
18	3	0	2	R	-0.01	1.203093795	0.586520385	-10	NA	NA	0.058735706	0.00239036	0.144380922	0
18	4	0	2	R	0.01	0.789473625	1.203093795	11.57894725	NA	NA	-2.234802563	3.460486831	-0.038738551	-1.313578033
18	5	0	2	R	0.16	1.450883795	0.789473625	12.90176759	NA	NA	0.001826299	2.31E-06	0.170984384	1.520985075
18	6	0	2	R	-0.02	2.50061622	1.450883795	-10	NA	NA	1.225603726	1.040780206	0.400815095	1.694747849
18	7	0	2	R	0.16	1.34671155	2.50061622	12.6934231	NA	NA	-1.260087655	1.100171506	0.213083343	-1.313578033
18	8	0	2	R	0.02	2.80806748	1.34671155	15.61613496	NA	NA	0.387551915	0.104068346	0.438395764	1.667380174
18	9	0	2	R	-0.02	2.694660455	2.80806748	-10	NA	NA	1.62890781	1.838450285	0.712417226	2.051301184
18	10	1	0.488605807	R	-0.16	3.412709455	2.694660455	0	NA	NA	-0.938948397	0.610860902	0.519080933	-1.313578033
18	11	0	2	R	-0.01	3.52510855	3.412709455	-10	312	640	-1.315649107	1.199330919	0.509744634	0
18	12	1	1.244681981	R	0.01	4.406487355	3.52510855	0	NA	NA	-2.78834416	5.387057772	0.320053654	-1.313578033
18	13	1	0.53550567	R	-0.16	3.913596385	4.406487355	0	NA	NA	-2.47730162	4.252229072	0.314297101	0
18	14	0	2	R	0.01	3.025878985	3.913596385	16.05175797	NA	NA	-2.294257131	3.647061273	0.308644088	0
18	15	0	2	R	0.02	2.85658845	3.025878985	15.7131769	NA	NA	0.008367727	4.85E-05	0.59286327	2.108523666
18	16	0	2	R	-0.01	4.246836235	2.85658845	-10	NA	NA	1.380182028	1.319871391	0.865858273	2.0640484
18	17	0	2	R	0.16	4.332996755	4.246836235	18.66599351	NA	NA	-1.207915017	1.010954571	0.669762157	-1.313578033
18	18	0	2	R	-0.02	2.724304835	4.332996755	-10	NA	NA	0.81903896	0.464802013	0.994679056	2.451923903
18	19	0	2	R	0.16	3.99493122	2.724304835	17.98986244	NA	NA	-1.408547333	1.374680495	0.796265942	-1.313578033
18	20	1	0.523906655	R	-0.16	2.888245125	3.99493122	0	NA	NA	0.641320736	0.284976759	1.106701823	2.363108811
18	21	1	0.011921198	R	-0.01	4.57856007	2.888245125	0	412	530	-0.303694215	0.06390457	1.086796451	0
18	22	1	1.093309314	R	-0.02	4.39763227	4.57856007	0	NA	NA	-0.988608647	0.677185559	1.067249102	0
18	23	0	2	R	0.02	3.02104871	4.39763227	16.04209742	NA	NA	-1.388265661	1.335377462	1.048053336	0
18	24	0	2	R	0.01	1.53961005	3.02104871	13.0792201	NA	NA	0.549524841	0.209234617	1.318798953	2.107254677
18	25	1	1.035341009	R	-0.02	1.83253059	1.53961005	0	NA	NA	1.494102674	1.54674872	1.53118825	1.718057621
18	26	0	2	R	-0.01	1.045272245	1.83253059	-10	NA	NA	0.367242372	0.093446803	1.503647977	0
18	27	1	0.605227835	R	-0.16	2.564854215	1.045272245	0	NA	NA	-1.523571924	1.608365693	1.296080441	-1.313578033
18	28	0	2	R	0.02	0.21035611	2.564854215	10.42071222	NA	NA	-1.592279112	1.756698679	1.272768867	0
18	29	0	2	R	0.16	1.08386577	0.21035611	12.16773154	NA	NA	-0.023617406	0.000386477	1.437993992	1.368841866
18	30	0	2	R	0.01	-0.350867675	1.08386577	9.29826465	NA	NA	1.03384152	0.740571201	1.631784993	1.598326486
18	31	1	1.058679159	R	-0.02	-0.019416834	-0.350867675	0	412	640	1.486098578	1.530220854	1.770290063	1.221399619
18	32	0	2	R	0.16	-1.602118928	-0.019416834	6.795762144	NA	NA	0.539745881	0.20185409	1.738449254	0
18	33	0	2	R	0.02	-0.754365509	-1.602118928	8.491268982	NA	NA	0.958408282	0.636443704	1.82986001	0.892676387
18	34	0	2	R	-0.01	-0.995276996	-0.754365509	-10	NA	NA	1.371752522	1.303798309	1.950234365	1.11539444
18	35	0	2	R	0.01	-1.404690283	-0.995276996	7.190619434	NA	NA	-0.72232711	0.361515322	1.734634434	-1.313578033
18	36	1	0.744682873	R	-0.16	-1.736861516	-1.404690283	0	NA	NA	0.239077284	0.039603677	1.833241872	0.944543973
18	37	0	2	R	0.16	-2.516043692	-1.736861516	4.967912616	NA	NA	-0.082999958	0.004773255	1.800268798	0
18	38	0	2	R	0.01	-1.82337828	-2.516043692	6.35324344	NA	NA	0.425382485	0.125377062	1.857570839	0.652574088
18	39	0	2	R	0.02	-3.667741861	-1.82337828	2.664516278	NA	NA	0.867542721	0.521483558	1.938850587	0.834548102
18	40	0	2	R	-0.01	-3.142029606	-3.667741861	-10	NA	NA	0.805890185	0.44999803	1.952078556	0.350005005
18	41	1	1.000562258	R	-0.02	-2.818968181	-3.142029606	0	512	430	-0.89363698	0.553326084	1.736445454	-1.313578033
18	42	1	0.68665745	R	-0.16	-3.088459792	-2.818968181	0	NA	NA	-0.670913341	0.311883023	1.705213381	0
18	43	1	0.454258119	R	-0.16	-3.251687901	-3.088459792	0	NA	NA	-0.524913901	0.190912791	1.674543055	0
18	44	1	0.593616324	R	0.02	-3.3970649	-3.251687901	0	NA	NA	-0.423002644	0.123978119	1.644424372	0
18	45	1	0.337930161	R	-0.02	-4.365502349	-3.3970649	0	NA	NA	-0.342062767	0.081071925	1.61484741	0
18	46	1	0.988785194	R	0.01	-3.731873103	-4.365502349	0	NA	NA	-0.223126988	0.034495551	1.585802426	0
18	47	1	1.047026149	R	-0.01	-3.990985019	-3.731873103	0	NA	NA	-0.193668078	0.025988126	1.55727985	0
18	48	0	2	R	0.16	-4.565740866	-3.990985019	0.868518268	NA	NA	-0.156835775	0.017043122	1.529270288	0
18	49	0	2	R	0.16	-4.478171663	-4.565740866	1.043656674	NA	NA	0.015276008	0.000161688	1.51744323	0.114086652
18	50	1	0.86095773	R	-0.01	-4.173725021	-4.478171663	0	NA	NA	0.136235608	0.012859976	1.508990539	0.137092448
18	51	0	2	R	0.02	-1.255930126	-4.173725021	7.488139748	402	640	0.05661001	0.002220472	1.481849519	0
18	52	0	2	R	-0.02	-2.668005885	-1.255930126	-10	NA	NA	0.740741705	0.380182807	1.590374513	0.983625588
18	53	1	0.88419146	R	-0.16	-3.384699901	-2.668005885	0	NA	NA	-0.962545242	0.641949969	1.381247097	-1.313578033
18	54	0	2	R	0.01	-1.946751708	-3.384699901	6.106496584	NA	NA	-0.675696447	0.316345856	1.356403696	0
18	55	0	2	R	0.16	-2.872818331	-1.946751708	4.254363338	NA	NA	0.178845612	0.022162332	1.442243203	0.802135977
18	56	0	2	R	0.01	-1.401395616	-2.872818331	7.197208768	NA	NA	0.526865913	0.192335337	1.49310359	0.558843822
18	57	0	2	R	-0.01	-1.920747588	-1.401395616	-10	NA	NA	1.003435168	0.697649865	1.596174205	0.945409533
18	58	1	1.000481043	R	-0.02	-0.949088314	-1.920747588	0	NA	NA	-0.863013247	0.516052401	1.386942473	-1.313578033
18	59	1	1.500299871	R	0.02	-1.535361026	-0.949088314	0	NA	NA	-0.805592689	0.449665856	1.361996635	0
18	60	1	0.698053875	R	-0.16	-1.002186098	-1.535361026	0	NA	NA	-0.717294353	0.356495213	1.337499477	0
18	61	0	2	R	0.02	0.385033735	-1.002186098	10.77006747	292	640	-0.73285925	0.372134579	1.31344293	0
18	62	1	0.755832976	R	-0.02	0.77247915	0.385033735	0	NA	NA	0.528297947	0.193382302	1.484243136	1.414732404
18	63	1	2.011648548	R	-0.01	0.69902238	0.77247915	0	NA	NA	-0.118951561	0.009803907	1.457547227	0
18	64	0	2	R	0.01	1.533451825	0.69902238	13.06690365	NA	NA	-0.506583161	0.177811718	1.431331477	0
18	65	1	0.605388034	R	-0.16	2.989139815	1.533451825	0	NA	NA	0.848572063	0.498926232	1.6414744	1.716439759
18	66	0	2	R	0.16	2.50196972	2.989139815	15.00393944	NA	NA	-0.190967703	0.025268457	1.611950497	0
18	67	1	0.419220997	R	-0.16	1.425635345	2.50196972	0	NA	NA	1.145838372	0.909715517	1.853812643	1.970884525
18	68	1	0.732991487	R	-0.01	3.727055135	1.425635345	0	NA	NA	0.152631745	0.016141676	1.82046958	0
18	69	1	1.012020709	R	-0.02	4.263272115	3.727055135	0	NA	NA	-0.634270706	0.278745706	1.787726232	0
18	70	0	2	R	0.02	3.686903955	4.263272115	17.37380791	NA	NA	-1.164654004	0.939837409	1.755571813	0
18	71	0	2	R	0.16	2.15677909	3.686903955	14.31355818	312	740	0.789842388	0.432254729	2.037632239	2.282185242
18	72	1	1.163160887	R	0.01	2.108987555	2.15677909	0	NA	NA	1.690645021	1.980449345	2.259375042	1.88019756
18	73	0	2	R	0.01	3.39578403	2.108987555	16.79156806	NA	NA	0.459165016	0.146081918	2.218737449	0
18	74	1	0.698215412	R	-0.16	2.07844148	3.39578403	0	NA	NA	1.733219157	2.081449318	2.481956535	2.205703494
18	75	0	2	R	0.02	2.8097113	2.07844148	15.6194226	NA	NA	0.441554527	0.135091357	2.437315544	0
18	76	1	1.035403036	R	-0.02	3.510761245	2.8097113	0	NA	NA	1.628414567	1.837337067	2.675443364	2.051733041
18	77	1	0.884182982	R	-0.01	2.86293356	3.510761245	0	NA	NA	0.285640996	0.05653273	2.627322278	0
18	78	0	2	R	0.16	2.7773415	2.86293356	15.554683	NA	NA	-0.471245125	0.153869528	2.580066708	0
18	79	1	1.628121533	R	0.01	3.18008249	2.7773415	0	NA	NA	1.014726072	0.71343846	2.814458279	2.04322899
18	80	0	2	R	-0.02	3.73661769	3.18008249	-10	NA	NA	-0.057280196	0.002273358	2.763836842	0
18	81	0	2	R	0.02	2.734457215	3.73661769	15.46891443	312	540	-2.044411815	2.895980567	2.533603285	-1.313578033
18	82	1	0.733118664	R	-0.16	1.64261119	2.734457215	0	NA	NA	0.099839228	0.006906552	2.76728224	2.031962619
18	83	1	1.163096629	R	-0.01	1.70394218	1.64261119	0	NA	NA	-0.510488966	0.180564179	2.717509321	0
18	84	0	2	R	0.16	3.150853935	1.70394218	16.30170787	NA	NA	-0.846015529	0.495924482	2.668631628	0
18	85	1	1.465382786	R	-0.02	1.869154255	3.150853935	0	NA	NA	0.842874307	0.492248623	2.91491574	2.141356535
18	86	1	1.535187504	R	-0.01	0.625522185	1.869154255	0	NA	NA	-0.036992359	0.000948163	2.862487453	0
18	87	0	2	R	0.01	0.824488265	0.625522185	11.64897653	NA	NA	-0.455997774	0.144073572	2.811002152	0
18	88	0	2	R	0.02	0.984659	0.824488265	11.969318	NA	NA	0.760783439	0.401033802	2.970733239	1.530183967
18	89	1	0.593653808	R	-0.16	0.3907713	0.984659	0	NA	NA	1.52820165	1.618155328	3.133374257	1.572263319
18	90	0	2	R	0.16	0.106584965	0.3907713	10.21316993	NA	NA	0.486987671	0.16432166	3.077016729	0
18	91	1	0.628552597	R	0.02	-0.927785635	0.106584965	0	302	730	1.188385008	0.978527888	3.206043666	1.341579566
18	92	1	0.698202918	R	-0.16	0.586520385	-0.927785635	0	NA	NA	0.436613871	0.132085133	3.148379092	0
18	93	1	1.837383967	R	-0.01	1.203093795	0.586520385	0	NA	NA	-0.198993268	0.027436938	3.091751684	0
18	94	0	2	R	0.01	0.789473625	1.203093795	11.57894725	NA	NA	-0.610375512	0.258138679	3.03614279	0
18	95	0	2	R	0.16	1.450883795	0.789473625	12.90176759	NA	NA	0.660090019	0.301901458	3.190560263	1.520985075
18	96	1	1.442179846	R	-0.02	2.50061622	1.450883795	0	NA	NA	1.500209107	1.559417753	3.366080248	1.694747849
18	97	0	2	R	0.16	1.34671155	2.50061622	12.6934231	NA	NA	0.302214515	0.063283358	3.305537223	0
18	98	0	2	R	0.02	2.80806748	1.34671155	15.61613496	NA	NA	1.265355729	1.109389755	3.475228119	1.667380174
18	99	0	2	R	-0.02	2.694660455	2.80806748	-10	NA	NA	2.128077774	3.137862225	3.694628476	2.051301184
18	100	1	0.361260724	R	-0.16	3.412709455	2.694660455	0	NA	NA	-0.61439543	0.261550065	3.447653506	-1.313578033
18	101	0	2	R	-0.01	3.52510855	3.412709455	-10	312	640	-1.130816215	0.886018793	3.385643286	0
18	102	1	0.791086523	R	0.01	4.406487355	3.52510855	0	NA	NA	-2.680187342	4.977246876	3.144225787	-1.313578033
18	103	1	0.767827803	R	-0.16	3.913596385	4.406487355	0	NA	NA	-2.429616091	4.090102479	3.087673082	0
18	104	0	2	R	0.01	3.025878985	3.913596385	16.05175797	NA	NA	-2.289230676	3.63109819	3.032137545	0
18	105	0	2	R	0.02	2.85658845	3.025878985	15.7131769	NA	NA	-0.00384897	1.03E-05	3.267371403	2.108523666
18	106	1	1.081913782	R	-0.01	4.246836235	2.85658845	0	NA	NA	1.362427145	1.286131736	3.492262142	2.0640484
18	107	0	2	R	0.16	4.332996755	4.246836235	18.66599351	NA	NA	0.051398922	0.001830488	3.429449581	0
18	108	1	0.709804611	R	-0.02	2.724304835	4.332996755	0	NA	NA	1.569213488	1.706172525	3.704730162	2.451923903
18	109	0	2	R	0.16	3.99493122	2.724304835	17.98986244	NA	NA	0.321761987	0.071734545	3.638096108	0
18	110	1	0.558785809	R	-0.16	2.888245125	3.99493122	0	NA	NA	1.682346407	1.961054796	3.897418234	2.363108811
18	111	1	1.128263883	R	-0.01	4.57856007	2.888245125	0	312	760	0.322618959	0.072117166	3.827318452	0
18	112	0	2	R	-0.02	4.39763227	4.57856007	-10	NA	NA	-0.615659341	0.262627274	3.758479499	0
18	113	1	1.174867446	R	0.02	3.02104871	4.39763227	0	NA	NA	-2.450195698	4.159684817	3.51035609	-1.313578033
18	114	0	2	R	0.01	1.53961005	3.02104871	13.0792201	NA	NA	-2.157495991	3.225216508	3.447218088	0
18	115	1	1.372449649	R	-0.02	1.83253059	1.53961005	0	NA	NA	-0.164161249	0.018672401	3.621325191	1.718057621
18	116	1	0.791335076	R	-0.01	1.045272245	1.83253059	0	NA	NA	-0.650615907	0.293297413	3.556191276	0
18	117	1	0.570367422	R	-0.16	2.564854215	1.045272245	0	NA	NA	-0.872047459	0.526913252	3.492228873	0
18	118	1	1.30264627	R	0.02	0.21035611	2.564854215	0	NA	NA	-1.200846314	0.999157006	3.429416911	0
18	119	0	2	R	0.16	1.08386577	0.21035611	12.16773154	NA	NA	-1.12745954	0.880766546	3.367734699	0
18	120	0	2	R	0.01	-0.350867675	1.08386577	9.29826465	NA	NA	0.352622344	0.086154613	3.526816977	1.598326486
18	121	1	1.000489967	R	-0.02	-0.019416834	-0.350867675	0	392	640	1.064030939	0.784453837	3.631237605	1.221399619
18	122	0	2	R	0.16	-1.602118928	-0.019416834	6.795762144	NA	NA	0.276098608	0.052818652	3.565925402	0
18	123	0	2	R	0.02	-0.754365509	-1.602118928	8.491268982	NA	NA	0.789487146	0.431865992	3.624466789	0.892676387
18	124	0	2	R	-0.01	-0.995276996	-0.754365509	-10	NA	NA	1.263839332	1.106732371	3.71256297	1.11539444
18	125	1	0.826096871	R	0.01	-1.404690283	-0.995276996	0	NA	NA	-0.791142162	0.433678547	3.465265426	-1.313578033
18	126	1	0.814500979	R	-0.16	-1.736861516	-1.404690283	0	NA	NA	-0.728060577	0.36727715	3.402938434	0
18	127	0	2	R	0.16	-2.516043692	-1.736861516	4.967912616	NA	NA	-0.680318398	0.320688444	3.341732469	0
18	128	0	2	R	0.01	-1.82337828	-2.516043692	6.35324344	NA	NA	0.05064172	0.001776952	3.371309421	0.652574088
18	129	1	0.75633276	R	0.02	-3.667741861	-1.82337828	0	NA	NA	0.633916996	0.2784349	3.425362749	0.834548102
18	130	1	0.907488556	R	-0.01	-3.142029606	-3.667741861	0	NA	NA	0.318352501	0.070222359	3.363753456	0
18	131	1	1.186439241	R	-0.02	-2.818968181	-3.142029606	0	302	550	0.086492079	0.005183362	3.303252279	0
18	132	1	0.686629337	R	-0.16	-3.088459792	-2.818968181	0	NA	NA	-0.080065451	0.0044417	3.24383929	0
18	133	1	0.477434731	R	-0.16	-3.251687901	-3.088459792	0	NA	NA	-0.171268423	0.020324201	3.185494916	0
18	134	1	1.860208499	R	0.02	-3.3970649	-3.251687901	0	NA	NA	-0.212968579	0.031426061	3.128199936	0
18	135	1	0.826180763	R	-0.02	-4.365502349	-3.3970649	0	NA	NA	-0.217363355	0.032736447	3.071935475	0
18	136	1	1.360748445	R	0.01	-3.731873103	-4.365502349	0	NA	NA	-0.15402966	0.016438705	3.016682998	0
18	137	1	1.081773664	R	-0.01	-3.990985019	-3.731873103	0	NA	NA	-0.156508182	0.016971998	2.962424304	0
18	138	0	2	R	0.16	-4.565740866	-3.990985019	0.868518268	NA	NA	-0.140364201	0.013651224	2.909141519	0
18	139	0	2	R	0.16	-4.478171663	-4.565740866	1.043656674	NA	NA	0.015610941	0.000168856	2.872495807	0.114086652
18	140	0	2	R	-0.01	-4.173725021	-4.478171663	-10	NA	NA	0.127848115	0.011325243	2.839670857	0.137092448
18	141	0	2	R	0.02	-1.255930126	-4.173725021	7.488139748	502	420	-1.234342646	1.055675267	2.608073333	-1.313578033
18	142	1	0.709870208	R	-0.02	-2.668005885	-1.255930126	0	NA	NA	-0.051911841	0.001867204	2.69634183	0.983625588
18	143	1	0.593716728	R	-0.16	-3.384699901	-2.668005885	0	NA	NA	-0.17485505	0.021184355	2.647844859	0
18	144	1	0.942385114	R	0.01	-1.946751708	-3.384699901	0	NA	NA	-0.203317517	0.028642339	2.600220166	0
18	145	0	2	R	0.16	-2.872818331	-1.946751708	4.254363338	NA	NA	-0.322522766	0.072074167	2.55345206	0
18	146	0	2	R	0.01	-1.401395616	-2.872818331	7.197208768	NA	NA	0.209141636	0.030306786	2.584326011	0.558843822
18	147	0	2	R	-0.01	-1.920747588	-1.401395616	-10	NA	NA	0.804691702	0.448660592	2.66776967	0.945409533
18	148	1	1.418904615	R	-0.02	-0.949088314	-1.920747588	0	NA	NA	-0.989899028	0.678954505	2.439263998	-1.313578033
18	149	0	2	R	0.02	-1.535361026	-0.949088314	6.929277948	NA	NA	-0.889224828	0.547875701	2.395390883	0
18	150	1	0.698099391	R	-0.16	-1.002186098	-1.535361026	0	NA	NA	0.112722547	0.008804009	2.477396012	0.91021473
18	151	0	2	R	0.02	0.385033735	-1.002186098	10.77006747	412	560	-0.234967258	0.038253711	2.432837047	0
18	152	1	1.825593963	R	-0.02	0.77247915	0.385033735	0	NA	NA	0.826395388	0.473189009	2.583503595	1.414732404
18	153	1	1.291022265	R	-0.01	0.69902238	0.77247915	0	NA	NA	0.058092951	0.00233833	2.537036157	0
18	154	0	2	R	0.01	1.533451825	0.69902238	13.06690365	NA	NA	-0.403409401	0.11275892	2.491404492	0
18	155	1	0.3959181	R	-0.16	2.989139815	1.533451825	0	NA	NA	0.908883729	0.572368252	2.682480719	1.716439759
18	156	0	2	R	0.16	2.50196972	2.989139815	15.00393944	NA	NA	-0.156403754	0.016949357	2.634233058	0
18	157	1	0.628455764	R	-0.16	1.425635345	2.50196972	0	NA	NA	1.164886004	0.940211879	2.857708215	1.970884525
18	158	1	1.836694086	R	-0.01	3.727055135	1.425635345	0	NA	NA	0.161012203	0.0179629	2.806308875	0
18	159	1	1.046932439	R	-0.02	4.263272115	3.727055135	0	NA	NA	-0.630471556	0.27541645	2.755834015	0
18	160	1	0.965470248	R	0.02	3.686903955	4.263272115	0	NA	NA	-1.164932952	0.940287665	2.706267006	0
18	161	0	2	R	0.16	2.15677909	3.686903955	14.31355818	322	640	-1.435304333	1.427403875	2.657591519	0
18	162	1	1.523532262	R	0.01	2.108987555	2.15677909	0	NA	NA	0.3322777	0.076499971	2.868183604	1.88019756
18	163	0	2	R	0.01	3.39578403	2.108987555	16.79156806	NA	NA	-0.371033206	0.095385956	2.816595852	0
18	164	1	0.581736626	R	-0.16	2.07844148	3.39578403	0	NA	NA	1.225951994	1.041371787	3.069061732	2.205703494
18	165	0	2	R	0.02	2.8097113	2.07844148	15.6194226	NA	NA	0.130490655	0.011798253	3.013860943	0
18	166	0	2	R	-0.02	3.510761245	2.8097113	-10	NA	NA	1.437608694	1.431990907	3.241618896	2.051733041
18	167	1	0.965538522	R	-0.01	2.86293356	3.510761245	0	NA	NA	-1.111716836	0.856341999	3.002791852	-1.313578033
18	168	0	2	R	0.16	2.7773415	2.86293356	15.554683	NA	NA	-1.324358247	1.215261779	2.948783007	0
18	169	0	2	R	0.01	3.18008249	2.7773415	16.36016498	NA	NA	0.493755956	0.168920973	3.176542769	2.04322899
18	170	1	0.837719537	R	-0.02	3.73661769	3.18008249	0	NA	NA	1.71812601	2.045355977	3.414746767	2.149035333
18	171	1	1.128342866	R	0.02	2.734457215	3.73661769	0	512	730	0.317361864	0.069786008	3.353328415	0
18	172	1	0.675180257	R	-0.16	1.64261119	2.734457215	0	NA	NA	-0.441464573	0.13503632	3.293014747	0
18	173	1	0.581298422	R	-0.01	1.70394218	1.64261119	0	NA	NA	-0.843070104	0.492477346	3.233785891	0
18	174	0	2	R	0.16	3.150853935	1.70394218	16.30170787	NA	NA	-1.051221129	0.765679539	3.17562234	0
18	175	1	0.744700277	R	-0.02	1.869154255	3.150853935	0	NA	NA	0.716827225	0.356031039	3.41278761	2.141356535
18	176	1	1.663002027	R	-0.01	0.625522185	1.869154255	0	NA	NA	-0.116031248	0.009328435	3.351404496	0
18	177	1	0.698164988	R	0.01	0.824488265	0.625522185	0	NA	NA	-0.505460044	0.17702416	3.291125431	0
18	178	1	1.093417749	R	0.02	0.984659	0.824488265	0	NA	NA	-0.761923878	0.402237028	3.231930558	0
18	179	1	0.488954763	R	-0.16	0.3907713	0.984659	0	NA	NA	-0.93349215	0.60378208	3.173800376	0
18	180	1	0.74468332	R	0.16	0.106584965	0.3907713	0	NA	NA	-1.014750608	0.713472962	3.116715736	0
18	181	NA	NA	R	NA	NA	0.106584965	NA	402	540	-1.034962871	0.742178585	3.060657832	0
19	1	1	1.821555079	R	-0.02	-0.927785635	NA	0	NA	NA	0	0	0	0
19	2	0	2	R	0.16	0.586520385	-0.927785635	11.17304077	NA	NA	-0.776570641	0.401601261	0	0
19	3	1	1.500269527	R	0.01	1.203093795	0.586520385	0	NA	NA	1.244893642	1.032042613	0.280023426	1.642618933
19	4	1	0.779624947	R	-0.01	0.789473625	1.203093795	0	NA	NA	-0.032723257	0.000713093	0.274986867	0
19	5	1	0.733165073	R	-0.16	1.450883795	0.789473625	0	NA	NA	-0.554177588	0.20451777	0.270040895	0
19	6	0	2	R	0.02	2.50061622	1.450883795	15.00123244	NA	NA	-0.911629503	0.553439147	0.265183883	0
19	7	1	0.698080649	R	-0.16	1.34671155	2.50061622	0	NA	NA	0.832306337	0.461317081	0.636381399	2.205425445
19	8	1	1.116672453	R	-0.02	2.80806748	1.34671155	0	NA	NA	-0.060329824	0.002423803	0.62493531	0
19	9	0	2	R	0.02	2.694660455	2.80806748	15.38932091	NA	NA	-0.699719785	0.326047925	0.613695091	0
19	10	0	2	R	0.16	3.412709455	2.694660455	16.82541891	NA	NA	0.921524374	0.565518459	0.988350648	2.26248077
19	11	0	2	R	0.01	3.52510855	3.412709455	17.0502171	152	820	1.980326016	2.611599146	1.39225966	2.473610561
19	12	1	1.047139939	R	-0.01	4.406487355	3.52510855	0	NA	NA	2.672387851	4.755893375	1.794537867	2.506659556
19	13	0	2	R	0.16	3.913596385	4.406487355	17.82719277	NA	NA	0.821106269	0.448985037	1.762260932	0
19	14	1	1.407361825	R	-0.01	3.025878985	3.913596385	0	NA	NA	1.992461627	2.643705436	2.177357107	2.620887631
19	15	1	1.140070398	R	-0.02	2.85658845	3.025878985	0	NA	NA	0.542182659	0.19576019	2.138194705	0
19	16	0	2	R	0.01	4.246836235	2.85658845	18.49367247	NA	NA	-0.325158968	0.070408421	2.099736685	0
19	17	1	0.628746264	R	-0.16	4.332996755	4.246836235	0	NA	NA	1.379941567	1.268102987	2.525466545	2.718871
19	18	0	2	R	0.02	2.724304835	4.332996755	15.44860967	NA	NA	0.007536175	3.78E-05	2.480042972	0
19	19	1	0.663400962	R	-0.16	3.99493122	2.724304835	0	NA	NA	1.338883889	1.193765335	2.822615924	2.271197183
19	20	0	2	R	0.16	2.888245125	3.99493122	15.77649025	NA	NA	0.01704758	0.000193535	2.771847762	0
19	21	0	2	R	0.01	4.57856007	2.888245125	19.15712014	202	800	1.336236449	1.189049021	3.117389731	2.319400968
19	22	0	2	R	0.02	4.39763227	4.57856007	18.79526454	NA	NA	2.445414815	3.982338841	3.541443471	2.816408611
19	23	1	0.96565856	R	-0.02	3.02104871	4.39763227	0	NA	NA	3.093288911	6.37197556	3.948801116	2.763209945
19	24	0	2	R	-0.01	1.53961005	3.02104871	-10	NA	NA	1.215563085	0.983984228	3.87777715	0
19	25	1	1.407273024	R	0.02	1.83253059	1.53961005	0	NA	NA	-1.065694114	0.756307255	3.557406449	-1.470162838
19	26	0	2	R	0.01	1.045272245	1.83253059	12.09054449	NA	NA	-1.206143823	0.968793745	3.493422189	0
19	27	0	2	R	0.16	2.564854215	1.045272245	15.12970843	NA	NA	0.33150141	0.073181935	3.733607054	1.77750692
19	28	1	1.070191605	R	-0.02	0.21035611	2.564854215	0	NA	NA	1.481800097	1.462218821	4.045640701	2.224313508
19	29	1	0.698205149	R	-0.16	1.08386577	0.21035611	0	NA	NA	0.505107088	0.169902613	3.972874958	0
19	30	1	1.384105337	R	-0.01	-0.350867675	1.08386577	0	NA	NA	-0.198094413	0.026132297	3.901417995	0
19	31	0	2	R	0.02	-0.019416834	-0.350867675	9.961166332	172	710	-0.465206165	0.144119934	3.831246271	0
19	32	1	0.709764004	R	-0.16	-1.602118928	-0.019416834	0	NA	NA	0.614247181	0.251257756	4.011987594	1.464453656
19	33	1	1.26775105	R	-0.02	-0.754365509	-1.602118928	0	NA	NA	0.128025131	0.010914996	3.939827143	0
19	34	0	2	R	0.01	-0.995276996	-0.754365509	8.009446008	NA	NA	-0.232732273	0.036070017	3.868964584	0
19	35	1	0.872600031	R	-0.01	-1.404690283	-0.995276996	0	NA	NA	0.593589374	0.234641792	4.000112665	1.177518987
19	36	0	2	R	0.16	-1.736861516	-1.404690283	6.526276968	NA	NA	0.109504747	0.007985443	3.928165798	0
19	37	1	0.756313126	R	-0.16	-2.516043692	-1.736861516	0	NA	NA	0.667761531	0.296944937	4.02107727	0.959468987
19	38	1	1.65136642	R	-0.01	-1.82337828	-2.516043692	0	NA	NA	0.246081519	0.040326556	3.94875333	0
19	39	1	1.337524978	R	-0.02	-3.667741861	-1.82337828	0	NA	NA	-0.064975627	0.002811474	3.877730223	0
19	40	0	2	R	0.01	-3.142029606	-3.667741861	3.715940788	NA	NA	-0.098922122	0.006516584	3.807984554	0
19	41	0	2	R	0.02	-2.818968181	-3.142029606	4.362063638	242	700	0.311761648	0.064725961	3.832623808	0.546303805
19	42	0	2	R	0.16	-3.088459792	-2.818968181	3.823080416	NA	NA	0.614452715	0.251425931	3.873013297	0.641294386
19	43	0	2	R	0.16	-3.251687901	-3.088459792	3.496624198	NA	NA	0.75562012	0.380224553	3.899168108	0.562055075
19	44	1	0.884269552	R	-0.02	-3.3970649	-3.251687901	0	NA	NA	0.810488259	0.437448153	3.916670712	0.514060695
19	45	1	1.291143194	R	0.02	-4.365502349	-3.3970649	0	NA	NA	0.406531276	0.110057858	3.846224651	0
19	46	0	2	R	-0.01	-3.731873103	-4.365502349	-10	NA	NA	0.233805316	0.036403396	3.777045646	0
19	47	1	1.058555105	R	0.01	-3.990985019	-3.731873103	0	NA	NA	-1.197845417	0.955508783	3.458486723	-1.470162838
19	48	1	0.593620341	R	-0.16	-4.565740866	-3.990985019	0	NA	NA	-0.765854832	0.39059443	3.396281655	0
19	49	1	0.779506249	R	-0.16	-4.478171663	-4.565740866	0	NA	NA	-0.488354469	0.158819369	3.33519542	0
19	50	0	2	R	0.01	-4.173725021	-4.478171663	1.652549958	NA	NA	-0.304727613	0.061838188	3.275207895	0
19	51	1	0.861122837	R	-0.02	-1.255930126	-4.173725021	0	182	690	-0.003479596	8.06E-06	3.257716217	0.242951754
19	52	0	2	R	0.02	-2.668005885	-1.255930126	4.66398823	NA	NA	-0.268028782	0.047840532	3.199122249	0
19	53	0	2	R	0.16	-3.384699901	-2.668005885	3.230600198	NA	NA	0.285921562	0.054441107	3.258472991	0.685682217
19	54	1	1.965230619	R	-0.01	-1.946751708	-3.384699901	0	NA	NA	0.498042632	0.165183312	3.280832066	0.474950835
19	55	1	0.605167147	R	-0.16	-2.872818331	-1.946751708	0	NA	NA	0.099114105	0.006541902	3.221822332	0
19	56	1	0.942286942	R	-0.01	-1.401395616	-2.872818331	0	NA	NA	-0.067449759	0.00302966	3.163873958	0
19	57	0	2	R	0.01	-1.920747588	-1.401395616	6.158504824	NA	NA	-0.294022264	0.057569647	3.106967858	0
19	58	0	2	R	0.02	-0.949088314	-1.920747588	8.101823372	NA	NA	0.402261958	0.107758381	3.205432309	0.905400493
19	59	1	0.930754862	R	-0.02	-1.535361026	-0.949088314	0	NA	NA	0.988616887	0.650862396	3.350830019	1.191099964
19	60	0	2	R	0.16	-1.002186098	-1.535361026	7.995627804	NA	NA	0.354488973	0.08368326	3.290561287	0
19	61	1	1.105712893	R	-0.02	0.385033735	-1.002186098	0	202	790	0.936543556	0.584102536	3.431766333	1.175487486
19	62	0	2	R	0.02	0.77247915	0.385033735	11.5449583	NA	NA	0.155566268	0.01611625	3.370041864	0
19	63	0	2	R	0.01	0.69902238	0.77247915	11.39804476	NA	NA	1.118779208	0.833531285	3.598772163	1.697296866
19	64	0	2	R	-0.01	1.533451825	0.69902238	-10	NA	NA	1.694661181	1.912488774	3.819706461	1.675698183
19	65	0	2	R	0.16	2.989139815	1.533451825	15.97827963	NA	NA	-0.772832491	0.397744219	3.500380231	-1.470162838
19	66	1	0.698205595	R	-0.16	2.50196972	2.989139815	0	NA	NA	0.875655833	0.510622588	3.837875992	2.349067292
19	67	0	2	R	0.16	1.425635345	2.50196972	12.85127069	NA	NA	-0.115739273	0.008920612	3.768847149	0
19	68	1	1.930318443	R	0.01	3.727055135	1.425635345	0	NA	NA	1.032880306	0.710449357	4.0231438	1.889346059
19	69	0	2	R	0.02	4.263272115	3.727055135	18.52654423	NA	NA	-0.107982245	0.007764935	3.950782692	0
19	70	1	1.244586486	R	-0.02	3.686903955	4.263272115	0	NA	NA	1.514399242	1.52726324	4.344043094	2.723703684
19	71	1	0.779558904	R	-0.16	2.15677909	3.686903955	0	212	820	0.184239366	0.022604661	4.265910223	0
19	72	1	1.221419691	R	-0.01	2.108987555	2.15677909	0	NA	NA	-0.502527411	0.168171595	4.189182666	0
19	73	1	1.151571688	R	-0.01	3.39578403	2.108987555	0	NA	NA	-0.889418633	0.526799772	4.113835147	0
19	74	0	2	R	0.16	2.07844148	3.39578403	14.15688296	NA	NA	-1.24835418	1.037788303	4.039842844	0
19	75	1	1.279443329	R	-0.02	2.8097113	2.07844148	0	NA	NA	0.442900413	0.130630715	4.321987112	2.081292323
19	76	1	0.721546422	R	0.02	3.510761245	2.8097113	0	NA	NA	-0.380653083	0.096492117	4.244250944	0
19	77	1	1.139354189	R	0.01	2.86293356	3.510761245	0	NA	NA	-0.949193232	0.59998777	4.167912955	0
19	78	1	0.593682367	R	-0.16	2.7773415	2.86293356	0	NA	NA	-1.238712502	1.02181947	4.092947997	0
19	79	1	1.33753301	R	-0.01	3.18008249	2.7773415	0	NA	NA	-1.437201998	1.375525851	4.019331375	0
19	80	1	1.267824679	R	0.02	3.73661769	3.18008249	0	NA	NA	-1.567145997	1.635505644	3.947038837	0
19	81	1	1.604295201	R	-0.02	2.734457215	3.73661769	0	232	680	-1.694920942	1.913075118	3.876046568	0
19	82	0	2	R	0.16	1.64261119	2.734457215	13.28522238	NA	NA	-1.681147655	1.882109341	3.806331181	0
19	83	1	1.198069493	R	0.01	1.70394218	1.64261119	0	NA	NA	0.111526247	0.008282993	4.070829516	1.953144023
19	84	1	0.733091444	R	-0.16	3.150853935	1.70394218	0	NA	NA	-0.475574197	0.150615511	3.997610722	0
19	85	1	1.628118856	R	0.02	1.869154255	3.150853935	0	NA	NA	-1.003869059	0.671100048	3.925708855	0
19	86	1	1.756068588	R	0.01	0.625522185	1.869154255	0	NA	NA	-1.171981173	0.914690992	3.855100232	0
19	87	1	0.896063573	R	-0.01	0.824488265	0.625522185	0	NA	NA	-1.15394562	0.886755351	3.785761589	0
19	88	1	0.895745406	R	-0.02	0.984659	0.824488265	0	NA	NA	-1.162235878	0.899542501	3.717670087	0
19	89	1	0.582014631	R	0.16	0.3907713	0.984659	0	NA	NA	-1.18282318	0.9316929	3.650803292	0
19	90	1	0.686601225	R	-0.16	0.106584965	0.3907713	0	NA	NA	-1.15750386	0.892232478	3.585139177	0
19	91	0	2	R	-0.02	-0.927785635	0.106584965	-10	232	640	-1.113266062	0.825336537	3.520656111	0
19	92	0	2	R	0.16	0.586520385	-0.927785635	11.17304077	NA	NA	-2.253881336	3.382947255	3.206708664	-1.470162838
19	93	1	1.13993028	R	0.01	1.203093795	0.586520385	0	NA	NA	-0.401091988	0.107132467	3.429055555	1.642618933
19	94	1	0.767933561	R	-0.01	0.789473625	1.203093795	0	NA	NA	-0.739707214	0.364378581	3.367379841	0
19	95	1	0.640063705	R	-0.16	1.450883795	0.789473625	0	NA	NA	-0.906156609	0.54681404	3.306813441	0
19	96	0	2	R	0.02	2.50061622	1.450883795	15.00123244	NA	NA	-1.096146145	0.800147503	3.2473364	0
19	97	1	0.651686817	R	-0.16	1.34671155	2.50061622	0	NA	NA	0.629906063	0.264231572	3.564896296	2.205425445
19	98	1	1.232916519	R	-0.02	2.80806748	1.34671155	0	NA	NA	-0.148597895	0.014704777	3.500777322	0
19	99	1	1.23295311	R	0.02	2.694660455	2.80806748	0	NA	NA	-0.745149843	0.369760368	3.437811606	0
19	100	0	2	R	0.16	3.412709455	2.694660455	16.82541891	NA	NA	-1.094204874	0.797315895	3.375978405	0
19	101	1	1.337441978	R	0.01	3.52510855	3.412709455	0	212	750	0.744961586	0.369573557	3.736943042	2.473610561
19	102	1	0.953957802	R	-0.01	4.406487355	3.52510855	0	NA	NA	-0.269484981	0.048361779	3.669729601	0
19	103	0	2	R	0.16	3.913596385	4.406487355	17.82719277	NA	NA	-0.968513941	0.624661709	3.603725073	0
19	104	1	0.814405038	R	-0.01	3.025878985	3.913596385	0	NA	NA	0.898902015	0.538093616	3.985700288	2.620887631
19	105	1	1.314329624	R	-0.02	2.85658845	3.025878985	0	NA	NA	-0.123453205	0.010149342	3.914012646	0
19	106	0	2	R	0.01	4.246836235	2.85658845	18.49367247	NA	NA	-0.734398287	0.359167013	3.843614393	0
19	107	1	0.674908946	R	-0.16	4.332996755	4.246836235	0	NA	NA	1.129680167	0.849853643	4.2379785	2.718871
19	108	1	1.314303742	R	0.02	2.724304835	4.332996755	0	NA	NA	-0.144814903	0.013965602	4.161753329	0
19	109	1	0.74467261	R	-0.16	3.99493122	2.724304835	0	NA	NA	-0.73460314	0.359367413	4.08689916	0
19	110	0	2	R	0.16	2.888245125	3.99493122	15.77649025	NA	NA	-1.247663224	1.036639803	4.013391333	0
19	111	0	2	R	0.01	4.57856007	2.888245125	19.15712014	222	800	0.564699434	0.212357614	4.33660264	2.319400968
19	112	0	2	R	0.02	4.39763227	4.57856007	18.79526454	NA	NA	1.974745052	2.596899846	4.738727361	2.816408611
19	113	1	0.930703099	R	-0.02	3.02104871	4.39763227	0	NA	NA	2.806169459	5.243978702	5.124550407	2.763209945
19	114	1	1.244742223	R	-0.01	1.53961005	3.02104871	0	NA	NA	1.040488059	0.72095363	5.032379167	0
19	115	1	1.081939217	R	0.02	1.83253059	1.53961005	0	NA	NA	0.107023569	0.007627672	4.941865739	0
19	116	1	1.279446899	R	0.01	1.045272245	1.83253059	0	NA	NA	-0.490788842	0.160406696	4.852980304	0
19	117	0	2	R	0.16	2.564854215	1.045272245	15.12970843	NA	NA	-0.779119543	0.404241902	4.765693581	0
19	118	1	1.000561365	R	-0.02	0.21035611	2.564854215	0	NA	NA	0.800516903	0.426750605	5.059163904	2.224313508
19	119	1	0.62847049	R	-0.16	1.08386577	0.21035611	0	NA	NA	0.089527273	0.005337573	4.96816872	0
19	120	1	1.128223721	R	-0.01	-0.350867675	1.08386577	0	NA	NA	-0.45159647	0.135810769	4.878810194	0
19	121	0	2	R	0.02	-0.019416834	-0.350867675	9.961166332	232	690	-0.619841586	0.25585538	4.791058889	0
19	122	1	0.686470924	R	-0.16	-1.602118928	-0.019416834	0	NA	NA	0.519919785	0.180013808	4.95453682	1.464453656
19	123	1	1.686348655	R	-0.02	-0.754365509	-1.602118928	0	NA	NA	0.070485759	0.003308536	4.865423481	0
19	124	0	2	R	0.01	-0.995276996	-0.754365509	8.009446008	NA	NA	-0.267831093	0.047769986	4.777912953	0
19	125	1	1.163172489	R	-0.01	-1.404690283	-0.995276996	0	NA	NA	0.572179154	0.218020431	4.892712497	1.177518987
19	126	0	2	R	0.16	-1.736861516	-1.404690283	6.526276968	NA	NA	0.09644459	0.006194252	4.804711142	0
19	127	1	0.744702954	R	-0.16	-2.516043692	-1.736861516	0	NA	NA	0.659794863	0.289901853	4.881856885	0.959468987
19	128	1	1.163190338	R	-0.01	-1.82337828	-2.516043692	0	NA	NA	0.241221879	0.038749538	4.794050783	0
19	129	1	1.849003064	R	-0.02	-3.667741861	-1.82337828	0	NA	NA	-0.067939991	0.00307386	4.707823979	0
19	130	0	2	R	0.01	-3.142029606	-3.667741861	3.715940788	NA	NA	-0.093825346	0.005862373	4.623148067	0
19	131	0	2	R	0.02	-2.818968181	-3.142029606	4.362063638	292	660	0.321236245	0.068719852	4.633125621	0.546303805
19	132	0	2	R	0.16	-3.088459792	-2.818968181	3.823080416	NA	NA	0.628159906	0.262768654	4.659117115	0.641294386
19	133	0	2	R	0.16	-3.251687901	-3.088459792	3.496624198	NA	NA	0.764582919	0.389298128	4.671132899	0.562055075
19	134	1	0.942595292	R	-0.02	-3.3970649	-3.251687901	0	NA	NA	0.821285411	0.449180969	4.674750782	0.514060695
19	135	0	2	R	0.02	-4.365502349	-3.3970649	1.268995302	NA	NA	0.426839071	0.121328119	4.590669732	0
19	136	1	0.849316768	R	-0.01	-3.731873103	-4.365502349	0	NA	NA	0.416635236	0.115596617	4.539905075	0.186562973
19	137	0	2	R	0.01	-3.990985019	-3.731873103	2.018029962	NA	NA	0.201180908	0.026952972	4.458249389	0
19	138	1	0.73309903	R	-0.16	-4.565740866	-3.990985019	0	NA	NA	0.345753462	0.07960974	4.428639092	0.296683266
19	139	1	0.73311554	R	-0.16	-4.478171663	-4.565740866	0	NA	NA	0.219385103	0.032051429	4.348984658	0
19	140	0	2	R	0.01	-4.173725021	-4.478171663	1.652549958	NA	NA	0.135217195	0.012175785	4.270762907	0
19	141	1	1.058545288	R	-0.02	-1.255930126	-4.173725021	0	312	680	0.272936848	0.049608658	4.235364969	0.242951754
19	142	0	2	R	0.02	-2.668005885	-1.255930126	4.66398823	NA	NA	-0.099415555	0.006581757	4.159186805	0
19	143	0	2	R	0.16	-3.384699901	-2.668005885	3.230600198	NA	NA	0.396674253	0.104785492	4.201269624	0.685682217
19	144	0	2	R	-0.01	-1.946751708	-3.384699901	-10	NA	NA	0.5752434	0.220361855	4.20667136	0.474950835
19	145	1	0.651751075	R	-0.16	-2.872818331	-1.946751708	0	NA	NA	-1.132635174	0.854305536	3.8803851	-1.470162838
19	146	0	2	R	-0.01	-1.401395616	-2.872818331	-10	NA	NA	-0.817640132	0.445202435	3.810591678	0
19	147	1	1.651410597	R	0.01	-1.920747588	-1.401395616	0	NA	NA	-2.03113308	2.747324066	3.491429389	-1.470162838
19	148	1	1.384167364	R	0.02	-0.949088314	-1.920747588	0	NA	NA	-1.445349354	1.391165494	3.428631806	0
19	149	1	1.221310363	R	-0.02	-1.535361026	-0.949088314	0	NA	NA	-1.175046407	0.919481868	3.366963715	0
19	150	0	2	R	0.16	-1.002186098	-1.535361026	7.995627804	NA	NA	-0.957654834	0.610732656	3.306404799	0
19	151	1	1.105041754	R	-0.02	0.385033735	-1.002186098	0	272	640	0.136139648	0.012342478	3.44732488	1.175487486
19	152	1	1.686293322	R	0.02	0.77247915	0.385033735	0	NA	NA	-0.33267779	0.07370225	3.385320571	0
19	153	0	2	R	0.01	0.69902238	0.77247915	11.39804476	NA	NA	-0.656222048	0.286770694	3.324431484	0
19	154	1	1.314302404	R	-0.01	1.533451825	0.69902238	0	NA	NA	0.611915574	0.249353889	3.550300132	1.675698183
19	155	0	2	R	0.16	2.989139815	1.533451825	15.97827963	NA	NA	-0.153807295	0.015753861	3.486443689	0
19	156	1	0.698211396	R	-0.16	2.50196972	2.989139815	0	NA	NA	1.247545622	1.03644439	3.824190115	2.349067292
19	157	0	2	R	0.16	1.425635345	2.50196972	12.85127069	NA	NA	0.111112417	0.008221637	3.755407429	0
19	158	1	1.139923587	R	0.01	3.727055135	1.425635345	0	NA	NA	1.171259178	0.913564354	4.009945811	1.889346059
19	159	1	1.15154893	R	0.02	4.263272115	3.727055135	0	NA	NA	-0.023571535	0.000370006	3.937822082	0
19	160	1	0.849509096	R	-0.02	3.686903955	4.263272115	0	NA	NA	-0.804576004	0.43108934	3.866995588	0
19	161	1	0.698164988	R	-0.16	2.15677909	3.686903955	0	302	640	-1.224919494	0.999190336	3.797442994	0
19	162	1	1.349080709	R	-0.01	2.108987555	2.15677909	0	NA	NA	-1.36211022	1.235542346	3.729141387	0
19	163	0	2	R	-0.01	3.39578403	2.108987555	-10	NA	NA	-1.413761648	1.331022889	3.662068266	0
19	164	0	2	R	0.16	2.07844148	3.39578403	14.15688296	NA	NA	-2.85325765	5.421445704	3.345577351	-1.470162838
19	165	1	1.035871584	R	-0.02	2.8097113	2.07844148	0	NA	NA	-0.536086038	0.191382457	3.640208822	2.081292323
19	166	1	1.174803188	R	0.02	3.510761245	2.8097113	0	NA	NA	-0.977831973	0.636739217	3.574735262	0
19	167	1	1.546790536	R	0.01	2.86293356	3.510761245	0	NA	NA	-1.313470619	1.148877852	3.510439323	0
19	168	1	0.570387949	R	-0.16	2.7773415	2.86293356	0	NA	NA	-1.460920649	1.421302065	3.447299825	0
19	169	1	1.337690978	R	-0.01	3.18008249	2.7773415	0	NA	NA	-1.572748322	1.647219948	3.385295966	0
19	170	1	1.453728883	R	0.02	3.73661769	3.18008249	0	NA	NA	-1.64982886	1.812637351	3.324407322	0
19	171	1	1.18635758	R	-0.02	2.734457215	3.73661769	0	302	580	-1.745357249	2.028625124	3.264613834	0
19	172	0	2	R	0.16	1.64261119	2.734457215	13.28522238	NA	NA	-1.708187206	1.943139864	3.205895805	0
19	173	0	2	R	0.01	1.70394218	1.64261119	13.40788436	NA	NA	0.095032199	0.006014156	3.481193695	1.953144023
19	174	1	0.860890348	R	-0.16	3.150853935	1.70394218	0	NA	NA	1.229899087	1.007330747	3.754614228	1.971177332
19	175	0	2	R	0.02	1.869154255	3.150853935	13.73830851	NA	NA	0.030803368	0.000631873	3.687082948	0
19	176	0	2	R	0.01	0.625522185	1.869154255	11.25104437	NA	NA	1.216978272	0.986276717	3.965081541	2.019755063
19	177	1	0.791200313	R	-0.01	0.824488265	0.625522185	0	NA	NA	1.742880302	2.022871311	4.175743136	1.654086732
19	178	0	2	R	-0.02	0.984659	0.824488265	-10	NA	NA	0.604819515	0.243604173	4.100637343	0
19	179	0	2	R	0.16	0.3907713	0.984659	10.7815426	NA	NA	-1.384421396	1.276349865	3.776258232	-1.470162838
19	180	1	0.558402046	R	-0.16	0.106584965	0.3907713	0	NA	NA	0.099018088	0.006529234	3.978549194	1.585062326
19	181	NA	NA	R	NA	NA	0.106584965	NA	342	580	-0.346791325	0.080088394	3.906990173	0
21	1	0	2	R	-0.02	-0.927785635	NA	-10	NA	NA	0	0	0	0
21	2	1	0.011804731	R	0.16	0.586520385	-0.927785635	0	NA	NA	-3.424258891	6.389262938	-0.179647946	-1.322275365
21	3	1	1.77923583	R	0.01	1.203093795	0.586520385	0	NA	NA	-1.953967948	2.08042684	-0.17641676	0
21	4	1	1.523249349	R	-0.01	0.789473625	1.203093795	0	NA	NA	-1.431982602	1.117359845	-0.173243691	0
21	5	1	1.209497601	R	-0.16	1.450883795	0.789473625	0	NA	NA	-1.164750448	0.73923641	-0.170127694	0
21	6	1	1.349108376	R	0.02	2.50061622	1.450883795	0	NA	NA	-1.211430973	0.799677587	-0.167067741	0
21	7	1	1.023541187	R	-0.16	1.34671155	2.50061622	0	NA	NA	-1.194681653	0.777717668	-0.164062826	0
21	8	0	2	R	-0.02	2.80806748	1.34671155	-10	NA	NA	-1.216117164	0.805876355	-0.161111957	0
21	9	0	2	R	0.02	2.694660455	2.80806748	15.38932091	NA	NA	-2.373208398	3.068946588	-0.337862109	-1.322275365
21	10	0	2	R	0.16	3.412709455	2.694660455	16.82541891	NA	NA	-0.152392423	0.012654481	-0.055319262	2.034891992
21	11	0	2	R	0.01	3.52510855	3.412709455	17.0502171	312	830	1.123175844	0.687405632	0.247940915	2.224783693
21	12	0	2	R	-0.01	4.406487355	3.52510855	-10	NA	NA	2.077220328	2.351162819	0.549785046	2.254508204
21	13	0	2	R	0.16	3.913596385	4.406487355	17.82719277	NA	NA	-0.480471436	0.125791914	0.360248551	-1.322275365
21	14	1	1.372411719	R	-0.01	3.025878985	3.913596385	0	NA	NA	0.973070434	0.515948235	0.674030901	2.357245783
21	15	0	2	R	-0.02	2.85658845	3.025878985	-10	NA	NA	0.089690687	0.004383412	0.661907639	0
21	16	1	1.883885788	R	0.01	4.246836235	2.85658845	0	NA	NA	-1.566268349	1.336749163	0.470354483	-1.322275365
21	17	0	2	R	-0.16	4.332996755	4.246836235	-10	NA	NA	-1.553141277	1.314436169	0.461894589	0
21	18	0	2	R	0.02	2.724304835	4.332996755	15.44860967	NA	NA	-2.872980285	4.497621129	0.273938911	-1.322275365
21	19	1	0.965659452	R	-0.16	3.99493122	2.724304835	0	NA	NA	-0.48437187	0.127842544	0.546542887	2.042731599
21	20	0	2	R	0.16	2.888245125	3.99493122	15.77649025	NA	NA	-1.055956255	0.60758834	0.536712651	0
21	21	1	1.546794106	R	0.01	4.57856007	2.888245125	0	412	830	0.49105735	0.131395959	0.810480631	2.08608644
21	22	1	1.732760336	R	0.02	4.39763227	4.57856007	0	NA	NA	-0.326784431	0.058188919	0.795903156	0
21	23	1	1.430542454	R	-0.02	3.02104871	4.39763227	0	NA	NA	-0.810999001	0.358391925	0.781587875	0
21	24	0	2	R	-0.01	1.53961005	3.02104871	-10	NA	NA	-0.998052834	0.542781006	0.767530071	0
21	25	0	2	R	0.02	1.83253059	1.53961005	13.66506118	NA	NA	-2.130756056	2.473916516	0.574077169	-1.322275365
21	26	0	2	R	0.01	1.045272245	1.83253059	12.09054449	NA	NA	-0.168471019	0.015465643	0.809241713	1.806897376
21	27	0	2	R	0.16	2.564854215	1.045272245	15.12970843	NA	NA	0.906908591	0.448171886	1.01189067	1.598702913
21	28	1	1.174837548	R	-0.02	0.21035611	2.564854215	0	NA	NA	1.642653755	1.470312464	1.265492695	2.000564074
21	29	1	1.511808301	R	-0.16	1.08386577	0.21035611	0	NA	NA	0.7052138	0.270993692	1.242731278	0
21	30	1	1.721173815	R	-0.01	-0.350867675	1.08386577	0	NA	NA	-0.046271209	0.001166646	1.220379252	0
21	31	1	1.477599392	R	0.02	-0.019416834	-0.350867675	0	402	850	-0.283481076	0.04378907	1.198429254	0
21	32	1	1.20963281	R	-0.16	-1.602118928	-0.019416834	0	NA	NA	-0.452400484	0.111522809	1.176874054	0
21	33	1	1.116622921	R	-0.02	-0.754365509	-1.602118928	0	NA	NA	-0.500478953	0.136486348	1.15570655	0
21	34	1	1.639858882	R	0.01	-0.995276996	-0.754365509	0	NA	NA	-0.532403439	0.154454043	1.13491977	0
21	35	0	2	R	-0.01	-1.404690283	-0.995276996	-10	NA	NA	-0.535552975	0.156286854	1.114506864	0
21	36	0	2	R	0.16	-1.736861516	-1.404690283	6.526276968	NA	NA	-1.63902573	1.463824865	0.914813165	-1.322275365
21	37	1	1.220790052	R	-0.16	-2.516043692	-1.736861516	0	NA	NA	-0.472328736	0.121564373	1.015602368	0.862953526
21	38	1	1.18652358	R	-0.01	-1.82337828	-2.516043692	0	NA	NA	-0.433355497	0.102330759	0.997335531	0
21	39	1	1.488573678	R	-0.02	-3.667741861	-1.82337828	0	NA	NA	-0.418150504	0.095275849	0.979397244	0
21	40	1	1.337597268	R	0.01	-3.142029606	-3.667741861	0	NA	NA	-0.298628322	0.048593655	0.9617816	0
21	41	0	2	R	0.02	-2.818968181	-3.142029606	4.362063638	512	750	-0.255669489	0.03561848	0.944482794	0
21	42	0	2	R	0.16	-3.088459792	-2.818968181	3.823080416	NA	NA	0.245091415	0.032732093	1.005858705	0.576784929
21	43	0	2	R	0.16	-3.251687901	-3.088459792	3.496624198	NA	NA	0.479456365	0.125260965	1.056447973	0.505516505
21	44	0	2	R	-0.02	-3.3970649	-3.251687901	-10	NA	NA	0.597255972	0.194374182	1.100262614	0.462350004
21	45	1	1.128336173	R	0.02	-4.365502349	-3.3970649	0	NA	NA	-0.825139165	0.370998351	0.900825113	-1.322275365
21	46	0	2	R	-0.01	-3.731873103	-4.365502349	-10	NA	NA	-0.511759209	0.142708194	0.884622684	0
21	47	1	0.965575114	R	0.01	-3.990985019	-3.731873103	0	NA	NA	-1.481110268	1.195342504	0.689063729	-1.322275365
21	48	1	1.186418268	R	-0.16	-4.565740866	-3.990985019	0	NA	NA	-0.92751362	0.468768228	0.676670084	0
21	49	1	0.906923175	R	-0.16	-4.478171663	-4.565740866	0	NA	NA	-0.561861161	0.172018676	0.664499354	0
21	50	1	1.721100186	R	0.01	-4.173725021	-4.478171663	0	NA	NA	-0.343807005	0.064409069	0.652547529	0
21	51	0	2	R	-0.02	-1.255930126	-4.173725021	-10	602	530	-0.224584078	0.027483719	0.640810673	0
21	52	0	2	R	0.02	-2.668005885	-1.255930126	4.66398823	NA	NA	-1.456418315	1.15581903	0.449636971	-1.322275365
21	53	0	2	R	0.16	-3.384699901	-2.668005885	3.230600198	NA	NA	-0.457216123	0.113909685	0.525337297	0.616707674
21	54	1	1.67463451	R	-0.01	-1.946751708	-3.384699901	0	NA	NA	0.012948784	9.14E-05	0.573925539	0.427174306
21	55	1	0.814450554	R	-0.16	-2.872818331	-1.946751708	0	NA	NA	-0.134314652	0.009830245	0.563602793	0
21	56	0	2	R	-0.01	-1.401395616	-2.872818331	-10	NA	NA	-0.193393279	0.020379819	0.553465715	0
21	57	1	1.256151588	R	0.01	-1.920747588	-1.401395616	0	NA	NA	-1.42669354	1.109121098	0.363863019	-1.322275365
21	58	1	1.686258069	R	0.02	-0.949088314	-1.920747588	0	NA	NA	-1.012220788	0.558300583	0.357318503	0
21	59	1	1.66241121	R	-0.02	-1.535361026	-0.949088314	0	NA	NA	-0.825526655	0.371346879	0.350891697	0
21	60	0	2	R	0.16	-1.002186098	-1.535361026	7.995627804	NA	NA	-0.671642962	0.245807151	0.344580486	0
21	61	0	2	R	-0.02	0.385033735	-1.002186098	-10	512	750	0.224331642	0.02742197	0.482022599	1.057242167
21	62	0	2	R	0.02	0.77247915	0.385033735	11.5449583	NA	NA	-1.298050123	0.918122229	0.293704894	-1.322275365
21	63	1	1.058592143	R	0.01	0.69902238	0.77247915	0	NA	NA	0.180415739	0.017736439	0.495825061	1.526561395
21	64	1	1.918733261	R	-0.01	1.533451825	0.69902238	0	NA	NA	-0.218375112	0.025985068	0.486907046	0
21	65	0	2	R	0.16	2.989139815	1.533451825	15.97827963	NA	NA	-0.522795687	0.148929787	0.478149434	0
21	66	1	1.257042276	R	-0.16	2.50196972	2.989139815	0	NA	NA	0.829797321	0.375198967	0.756595849	2.112768553
21	67	0	2	R	0.16	1.425635345	2.50196972	12.85127069	NA	NA	-0.104969846	0.006004083	0.742987557	0
21	68	1	1.523466219	R	0.01	3.727055135	1.425635345	0	NA	NA	0.883479686	0.425315013	0.960494465	1.699291864
21	69	1	1.232895546	R	0.02	4.263272115	3.727055135	0	NA	NA	-0.01960403	0.000209415	0.94321881	0
21	70	0	2	R	-0.02	3.686903955	4.263272115	-10	NA	NA	-0.613438249	0.205049767	0.926253877	0
21	71	1	1.58162239	R	-0.16	2.15677909	3.686903955	0	402	850	-2.059087205	2.310292972	0.729946135	-1.322275365
21	72	0	2	R	-0.01	2.108987555	2.15677909	-10	NA	NA	-1.832371828	1.829552133	0.716817171	0
21	73	1	1.849023145	R	-0.01	3.39578403	2.108987555	0	NA	NA	-2.68162986	3.918458421	0.524276401	-1.322275365
21	74	0	2	R	0.16	2.07844148	3.39578403	14.15688296	NA	NA	-2.165832391	2.556037763	0.514846656	0
21	75	1	1.942025894	R	-0.02	2.8097113	2.07844148	0	NA	NA	-0.288174677	0.045251107	0.75991201	1.871929758
21	76	1	1.081364911	R	0.02	3.510761245	2.8097113	0	NA	NA	-0.663164257	0.239640269	0.746244073	0
21	77	1	1.907114164	R	0.01	2.86293356	3.510761245	0	NA	NA	-0.944918291	0.486526039	0.73282197	0
21	78	1	1.116735372	R	-0.16	2.7773415	2.86293356	0	NA	NA	-1.067605312	0.621067823	0.71964128	0
21	79	0	2	R	-0.01	3.18008249	2.7773415	-10	NA	NA	-1.289431096	0.905970082	0.706697661	0
21	80	1	1.105117168	R	0.02	3.73661769	3.18008249	0	NA	NA	-2.431030801	3.220316074	0.514338904	-1.322275365
21	81	0	2	R	-0.02	2.734457215	3.73661769	-10	512	550	-2.039873508	2.267378648	0.505087896	0
21	82	0	2	R	0.16	1.64261119	2.734457215	13.28522238	NA	NA	-2.854044919	4.438530263	0.316355333	-1.322275365
21	83	0	2	R	0.01	1.70394218	1.64261119	13.40788436	NA	NA	-0.760952376	0.315524096	0.549331591	1.756672227
21	84	1	0.953939953	R	-0.16	3.150853935	1.70394218	0	NA	NA	0.647800032	0.228664901	0.780321085	1.772891519
21	85	0	2	R	0.02	1.869154255	3.150853935	13.73830851	NA	NA	-0.280332089	0.042821631	0.766286066	0
21	86	0	2	R	0.01	0.625522185	1.869154255	11.25104437	NA	NA	0.964435725	0.50683215	0.999309374	1.81658269
21	87	1	1.221337138	R	-0.01	0.824488265	0.625522185	0	NA	NA	1.532992501	1.280553236	1.183458286	1.48769788
21	88	1	1.023731284	R	-0.02	0.984659	0.824488265	0	NA	NA	0.593130099	0.191697965	1.162172357	0
21	89	0	2	R	0.16	0.3907713	0.984659	10.7815426	NA	NA	0.008063838	3.54E-05	1.141269282	0
21	90	1	0.884198154	R	-0.16	0.106584965	0.3907713	0	NA	NA	0.814589958	0.36157274	1.31443037	1.425616818
21	91	1	1.174821929	R	-0.02	-0.927785635	0.106584965	0	512	830	0.114799485	0.007181207	1.290788749	0
21	92	0	2	R	0.16	0.586520385	-0.927785635	11.17304077	NA	NA	-0.146200538	0.011647039	1.267572352	0
21	93	1	1.139907968	R	0.01	1.203093795	0.586520385	0	NA	NA	0.744600705	0.302109556	1.445494911	1.477383656
21	94	0	2	R	-0.01	0.789473625	1.203093795	-10	NA	NA	0.083088756	0.003761855	1.419495936	0
21	95	1	1.13991957	R	-0.16	1.450883795	0.789473625	0	NA	NA	-1.419393608	1.097800104	1.214316639	-1.322275365
21	96	0	2	R	0.02	2.50061622	1.450883795	15.00123244	NA	NA	-1.377541504	1.034015294	1.192475685	0
21	97	1	0.68650573	R	-0.16	1.34671155	2.50061622	0	NA	NA	0.388169437	0.082103232	1.440521626	1.98357601
21	98	1	1.128345098	R	-0.02	2.80806748	1.34671155	0	NA	NA	-0.266794685	0.038785726	1.414612101	0
21	99	0	2	R	0.02	2.694660455	2.80806748	15.38932091	NA	NA	-0.653056577	0.23239094	1.389168591	0
21	100	0	2	R	0.16	3.412709455	2.694660455	16.82541891	NA	NA	0.858521342	0.401624103	1.640648701	2.034891992
21	101	1	1.639826307	R	0.01	3.52510855	3.412709455	0	422	840	1.715935598	1.60442546	1.913404844	2.224783693
21	102	0	2	R	-0.01	4.406487355	3.52510855	-10	NA	NA	0.500810689	0.136667345	1.878989942	0
21	103	0	2	R	0.16	3.913596385	4.406487355	17.82719277	NA	NA	-1.439774406	1.129552641	1.665546089	-1.322275365
21	104	1	1.198065031	R	-0.01	3.025878985	3.913596385	0	NA	NA	0.375823714	0.0769637	1.955851083	2.357245783
21	105	1	1.453836872	R	-0.02	2.85658845	3.025878985	0	NA	NA	-0.279080274	0.042440047	1.920672735	0
21	106	0	2	R	0.01	4.246836235	2.85658845	18.49367247	NA	NA	-0.665727439	0.241496306	1.886127112	0
21	107	1	0.965736205	R	-0.16	4.332996755	4.246836235	0	NA	NA	1.080449673	0.636101854	2.18443786	2.445372752
21	108	0	2	R	0.02	2.724304835	4.332996755	15.44860967	NA	NA	-0.146907621	0.01175997	2.145148102	0
21	109	1	0.814503656	R	-0.16	3.99493122	2.724304835	0	NA	NA	1.169500982	0.745278784	2.384096117	2.042731599
21	110	0	2	R	0.16	2.888245125	3.99493122	15.77649025	NA	NA	-0.057329359	0.001790902	2.341215263	0
21	111	0	2	R	0.01	4.57856007	2.888245125	19.15712014	422	840	1.087930592	0.644940953	2.58252708	2.08608644
21	112	0	2	R	0.02	4.39763227	4.57856007	18.79526454	NA	NA	2.197501074	2.631332737	2.880230933	2.533098803
21	113	1	0.802876081	R	-0.02	3.02104871	4.39763227	0	NA	NA	2.847839094	4.419249	3.166079561	2.485251528
21	114	1	1.430516126	R	-0.01	1.53961005	3.02104871	0	NA	NA	1.226841336	0.820152055	3.109133789	0
21	115	1	1.000611343	R	0.02	1.83253059	1.53961005	0	NA	NA	0.348262289	0.066089197	3.053212256	0
21	116	0	2	R	0.01	1.045272245	1.83253059	12.09054449	NA	NA	-0.20927862	0.023865322	2.998296539	0
21	117	0	2	R	0.16	2.564854215	1.045272245	15.12970843	NA	NA	0.874862876	0.417059053	3.161572696	1.598702913
21	118	1	1.546761977	R	-0.02	0.21035611	2.564854215	0	NA	NA	1.613529879	1.418638039	3.376510089	2.000564074
21	119	1	1.116641663	R	-0.16	1.08386577	0.21035611	0	NA	NA	0.681938049	0.253400473	3.31577947	0
21	120	1	1.105089502	R	-0.01	-0.350867675	1.08386577	0	NA	NA	-0.068970387	0.002592047	3.256141164	0
21	121	0	2	R	0.02	-0.019416834	-0.350867675	9.961166332	312	840	-0.303892497	0.050321958	3.197575525	0
21	122	1	0.651803731	R	-0.16	-1.602118928	-0.019416834	0	NA	NA	0.654781626	0.233620283	3.319013567	1.317140485
21	123	1	1.023706294	R	-0.02	-0.754365509	-1.602118928	0	NA	NA	0.163285556	0.014528244	3.259317092	0
21	124	1	0.779702146	R	0.01	-0.995276996	-0.754365509	0	NA	NA	-0.134327369	0.009832107	3.200694331	0
21	125	0	2	R	-0.01	-1.404690283	-0.995276996	-10	NA	NA	-0.299345937	0.04882748	3.14312597	0
21	126	0	2	R	0.16	-1.736861516	-1.404690283	6.526276968	NA	NA	-1.502493062	1.230105974	2.906945102	-1.322275365
21	127	1	0.860967101	R	-0.16	-2.516043692	-1.736861516	0	NA	NA	-0.403046304	0.088517158	2.971903401	0.862953526
21	128	1	1.081824088	R	-0.01	-1.82337828	-2.516043692	0	NA	NA	-0.405404572	0.089556036	2.918450123	0
21	129	1	0.698222106	R	-0.02	-3.667741861	-1.82337828	0	NA	NA	-0.409940272	0.091571167	2.865958266	0
21	130	1	1.48870978	R	0.01	-3.142029606	-3.667741861	0	NA	NA	-0.304944265	0.050670888	2.814410539	0
21	131	0	2	R	0.02	-2.818968181	-3.142029606	4.362063638	402	730	-0.268952793	0.039415741	2.76378996	0
21	132	0	2	R	0.16	-3.088459792	-2.818968181	3.823080416	NA	NA	0.227462358	0.028192699	2.79244343	0.576784929
21	133	0	2	R	0.16	-3.251687901	-3.088459792	3.496624198	NA	NA	0.455036776	0.112826359	2.810898811	0.505516505
21	134	1	1.476907726	R	-0.02	-3.3970649	-3.251687901	0	NA	NA	0.569000649	0.176418084	2.82315753	0.462350004
21	135	1	1.13991957	R	0.02	-4.365502349	-3.3970649	0	NA	NA	0.278149681	0.042157487	2.772379626	0
21	136	1	1.223515216	R	-0.01	-3.731873103	-4.365502349	0	NA	NA	0.148610116	0.01203412	2.722515024	0
21	137	1	0.837624043	R	0.01	-3.990985019	-3.731873103	0	NA	NA	0.039495714	0.000849997	2.673547297	0
21	138	1	0.977227231	R	-0.16	-4.565740866	-3.990985019	0	NA	NA	-0.014132732	0.000108835	2.625460314	0
21	139	1	0.837839128	R	-0.16	-4.478171663	-4.565740866	0	NA	NA	-0.026334725	0.000377898	2.578238233	0
21	140	1	0.74472125	R	0.01	-4.173725021	-4.478171663	0	NA	NA	-0.0385732	0.000810754	2.531865499	0
21	141	1	1.256205136	R	-0.02	-1.255930126	-4.173725021	0	512	750	-0.052401563	0.001496257	2.486326835	0
21	142	1	0.883853213	R	0.02	-2.668005885	-1.255930126	0	NA	NA	-0.230346877	0.028912273	2.441607238	0
21	143	0	2	R	0.16	-3.384699901	-2.668005885	3.230600198	NA	NA	-0.249399929	0.033893017	2.397691978	0
21	144	1	1.256318927	R	-0.01	-1.946751708	-3.384699901	0	NA	NA	0.120923616	0.007967826	2.412603656	0.427174306
21	145	1	1.116668883	R	-0.16	-2.872818331	-1.946751708	0	NA	NA	-0.079651531	0.003457051	2.36921006	0
21	146	1	1.023689784	R	-0.01	-1.401395616	-2.872818331	0	NA	NA	-0.178666507	0.017394176	2.32659695	0
21	147	0	2	R	0.01	-1.920747588	-1.401395616	6.158504824	NA	NA	-0.297248487	0.048145631	2.284750289	0
21	148	1	1.535036676	R	0.02	-0.949088314	-1.920747588	0	NA	NA	0.359758313	0.070524376	2.354292564	0.814323921
21	149	1	0.698388552	R	-0.02	-1.535361026	-0.949088314	0	NA	NA	0.000630797	2.17E-07	2.311947764	0
21	150	0	2	R	0.16	-1.002186098	-1.535361026	7.995627804	NA	NA	-0.179077553	0.017474304	2.270364586	0
21	151	1	1.070277282	R	-0.02	0.385033735	-1.002186098	0	412	750	0.5083041	0.140787729	2.373169143	1.057242167
21	152	1	1.02370094	R	0.02	0.77247915	0.385033735	0	NA	NA	-0.003198185	5.57E-06	2.330484824	0
21	153	1	1.267742572	R	0.01	0.69902238	0.77247915	0	NA	NA	-0.343703434	0.064370269	2.288568235	0
21	154	1	1.39566553	R	-0.01	1.533451825	0.69902238	0	NA	NA	-0.545879734	0.162372142	2.247405566	0
21	155	0	2	R	0.16	2.989139815	1.533451825	15.97827963	NA	NA	-0.7309219	0.29111161	2.206983258	0
21	156	1	0.756400588	R	-0.16	2.50196972	2.989139815	0	NA	NA	0.690212686	0.259587306	2.454334504	2.112768553
21	157	0	2	R	0.16	1.425635345	2.50196972	12.85127069	NA	NA	-0.200536263	0.021913079	2.410190328	0
21	158	1	1.267719814	R	0.01	3.727055135	1.425635345	0	NA	NA	0.813183111	0.360324902	2.597710577	1.699291864
21	159	0	2	R	0.02	4.263272115	3.727055135	18.52654423	NA	NA	-0.066623126	0.00241862	2.550987609	0
21	160	0	2	R	-0.02	3.686903955	4.263272115	-10	NA	NA	1.447488603	1.141689174	2.837930571	2.449719303
21	161	1	0.837803876	R	-0.16	2.15677909	3.686903955	0	512	550	-0.806724228	0.354623717	2.60723901	-1.322275365
21	162	1	1.384033046	R	-0.01	2.108987555	2.15677909	0	NA	NA	-1.080325627	0.635955802	2.560344662	0
21	163	0	2	R	-0.01	3.39578403	2.108987555	-10	NA	NA	-1.100319669	0.659713437	2.514293765	0
21	164	0	2	R	0.16	2.07844148	3.39578403	14.15688296	NA	NA	-2.338298946	2.979323381	2.289423204	-1.322275365
21	165	1	1.198062353	R	-0.02	2.8097113	2.07844148	0	NA	NA	-0.406580866	0.090076489	2.502570652	1.871929758
21	166	1	1.07014832	R	0.02	3.510761245	2.8097113	0	NA	NA	-0.741337683	0.299467523	2.45755889	0
21	167	1	1.000433295	R	0.01	2.86293356	3.510761245	0	NA	NA	-0.998196074	0.542936817	2.413356721	0
21	168	1	0.814412624	R	-0.16	2.7773415	2.86293356	0	NA	NA	-1.106012183	0.666557162	2.369949579	0
21	169	0	2	R	-0.01	3.18008249	2.7773415	-10	NA	NA	-1.323127858	0.953940318	2.327323169	0
21	170	0	2	R	0.02	3.73661769	3.18008249	17.47323538	NA	NA	-2.45758457	3.291050303	2.105815501	-1.322275365
21	171	1	1.314255549	R	-0.02	2.734457215	3.73661769	0	612	640	-0.087690325	0.004190067	2.381842945	2.310442869
21	172	0	2	R	0.16	1.64261119	2.734457215	13.28522238	NA	NA	-0.540931661	0.15944187	2.339002617	0
21	173	1	1.175030322	R	0.01	1.70394218	1.64261119	0	NA	NA	0.633644172	0.218780428	2.535599116	1.756672227
21	174	1	1.012061763	R	-0.16	3.150853935	1.70394218	0	NA	NA	-0.024685324	0.000332044	2.489993297	0
21	175	1	1.163195693	R	0.02	1.869154255	3.150853935	0	NA	NA	-0.700970743	0.267742529	2.445207755	0
21	176	1	1.825700613	R	0.01	0.625522185	1.869154255	0	NA	NA	-0.85087085	0.394498056	2.401227736	0
21	177	0	2	R	-0.01	0.824488265	0.625522185	-10	NA	NA	-0.85009998	0.393783567	2.358038749	0
21	178	1	1.093461034	R	-0.02	0.984659	0.824488265	0	NA	NA	-1.993928903	2.166391358	2.135978624	-1.322275365
21	179	0	2	R	0.16	0.3907713	0.984659	10.7815426	NA	NA	-1.573269873	1.348726931	2.097560463	0
21	180	1	0.976911743	R	-0.16	0.106584965	0.3907713	0	NA	NA	-0.156031767	0.013266111	2.253521499	1.425616818
21	181	NA	NA	R	NA	NA	0.106584965	NA	602	730	-0.482526674	0.126646629	2.212989187	0
22	1	1	0.728461744	R	0.02	-0.927785635	NA	0	NA	NA	0	0	0	0
22	2	1	0.605238991	R	-0.16	0.586520385	-0.927785635	0	NA	NA	-0.339615491	0.0760378	0	0
22	3	1	0.570174202	R	-0.01	1.203093795	0.586520385	0	NA	NA	-0.849583176	0.475845939	0	0
22	4	0	2	R	0.01	0.789473625	1.203093795	11.57894725	NA	NA	-0.729753246	0.351080438	0	0
22	5	0	2	R	0.16	1.450883795	0.789473625	12.90176759	NA	NA	1.167400414	0.89845069	0.322594948	1.872251174
22	6	1	0.570405798	R	-0.02	2.50061622	1.450883795	0	NA	NA	1.998791327	2.633840511	0.676242037	2.086143843
22	7	0	2	R	0.16	1.34671155	2.50061622	12.6934231	NA	NA	0.851702385	0.478222811	0.664079006	0
22	8	1	0.895982804	R	0.02	2.80806748	1.34671155	0	NA	NA	1.733766425	1.981690089	1.005779515	2.052455701
[truncated: 5,060 more rows]
